# Supplementary material for: Population genetics and microevolution of clinical Candida glabrata reveals recombinant sequence types and hyper-variation within mitochondrial genomes, virulence genes, and drug targets
Source: Genetics. 2022 Feb 23;221(1):iyac031. doi: 10.1093/genetics/iyac031 (PMC9071574; doi:10.1093/genetics/iyac031)
Supplement: iyac031_Supplementary_Table_S1 [file iyac031_supplementary_table_s1.xlsx]

## Sheet: Isolate and patient details
Sample Name		Biomass(CV - OD)	Isolate Centre Number	Isolate Patient Number	Unique Survey ID	Health Board (at time of first culture in episode)	Hospital (at time of first culture in episode)	Type of Ward (at time of first culture in episode)	If Other Type of Ward, please specify	If other location, please specify	Age (at time of first culture in episode)	Sex	Date of blood culture sample	Date blood culture result recorded (e.g. If phoned through)	Date blood culture result reported	Date first blood culture positive	Culture taken via peripheral vein or line	Candida species isolated 2	Candida species isolated 3	If other candida, please specify	Is this a repeat blood culture isolate	White cell count at time of blood culture (x109/L)	Polymorphonuclear neutrophil count (x109/L)	If neutropenic (<0.5x109/L), for how long prior to blood culture (days)	Neutropaenic in 3 months prior to blood culture	Duration of neutropaenia in last 3 months (days)	Platelet count at time of blood culture (x109/L)	C-reactive protein at time of blood culture (mg/L)	Notes on blood	Haematological Disease	If Other Haematological Disease, please specify	Haematopoietic Stem Cell Transplantion	Solid Organ Transplant	Organ Type	Days Post Organ Transplant At Time Of Blood Culture	Treatment For Rejection	If Treatment For Rejection, please specify	Burn	Extent (%)	Solid Tumour	Site	If Other Site, please specify	Metastatic	Chemotherapy	Surgery	Radiotherapy	HIV/AIDS	Neonate/ Prematurity	Age At Blood Culture (Weeks)
CG133	single	-0.014	5	12	5 12 1	Ayrshire & Arran	Crosshouse	General Surgical			71	Male	2012-07-21	2012-07-23	2012-07-26	2012-07-26	Line				No	9.6	9.1		No		298	108		None		No	No					No		Yes	Head and neck		No	Yes	Yes	Yes	No	No
CG134	single	-0.012	5	13	5 13 1	Ayrshire & Arran	Ayr	General Surgical			76	Female	2012-07-28	2012-07-31	2012-08-02	2012-07-28	Line				Yes	34.1	32.2		no		307	26		None		No	No					No		Yes	Gastrointestinal		NR	No	No	No	No	No
CG166	single	-0.000108333	5	19	5 19 1	Ayrshire & Arran	Crosshouse	Emergency Admissions			79	Male	2012-11-06	2012-11-08	2012-11-11	2012-11-06	NR				No	8	7.5		NR		206	246		None		No	No					No		Yes	Gastrointestinal		Yes	No	No	No	No	No
CG167	single	0.000275	5	20	5 20 1	Ayrshire & Arran	Crosshouse	Intensive Care			72	Male	2012-11-09	2012-11-15	NR/NR/NR	2012-11-03	Line				Yes	11.4	NR		NR		NR	81		Leukaemia		No	No					No		Yes	Gastrointestinal		No	NR	Yes	NR	No	No
CG52	single	0.047	8	6	8 6 1	Fife	Victoria	Emergency Admissions			83	Male	2012-06-02	2012-06-05	NR/NR/NR	2012-06-02	Line				No	6.9	5.48		No		245	NR		None		No	No					No		No							No	No
CG53	single	0.011	8	7	8 7 1	Fife	Victoria/Queen Maragaret	Not recorded			81	Female	2012-06-14	NR/NR/NR	NR/NR/NR	2012-06-14	NR				NR	10.2	9.01		NR		174	NR		None		No	No					No		No							No	No
CG48A	multi	0.024	8	2	8 2 1	Fife	Victoria	High Dependency			73	Female	2012-04-15	2012-04-17	2012-04-18	2012-04-17	Line				Yes	7.5	6.54		No		247	92.8		None		No	No					No		No							No	No
CG48F	multi	0.022	8	2	8 2 6	Fife	Victoria	High Dependency			73	Female	2012-04-16	2012-04-17	2012-04-20	2012-04-17	Line				yes	4.5	4.08		No		130	NR		None		No	No					No		No							No	No
CG43	single	0.008	6	2	6 2 1	Forth Valley	Forth Valley Royal	Not recorded			62	Female	2012-06-27	NR/NR/NR	NR/NR/NR	2012-06-27	NR				NR	NR	NR		NR		NR	NR		None		NR	NR					NR		NR							NR	No
CG46	single	0.031	6	3	6 3 1	Forth Valley	Forth Valley Royal	Emergency Admissions		Admitted on same day to CCU	70	Male	2012-07-02	2012-07-06	NR/NR/NR	2012-07-02	Line				No	16.5	NR		NR		471	288		None		No	No					No		Yes	Head and neck		NR	Yes	Yes	NR	No	No
CG57	single	0.01	6	4	6 4 1	Forth Valley	Forth Valley Royal	Not recorded			52	Female	2012-08-01	2012-08-06	NR/NR/NR	2012-08-06	Line				NR	NR	NR		NR		NR	NR		None		No	No					No		No							No	No
CG58	single	0.004	6	5	6 5 1	Forth Valley	Forth Valley Royal	Not recorded			84	Female	2012-08-04	2012-08-06	NR/NR/NR	2012-08-04	Line				No	NR	NR		NR		NR	NR		None		No	No					No		Yes	Other	Presumed Cholangiocarcinoma	NR	No	No	No	No	No
CG174	single	-0.016	6	9	6 9 1	Forth Valley	Forth Valley Royal	Not recorded			59	Female	2012-12-14	2012-12-15	NR/NR/NR	NR/NR/NR	Line				Yes	NR	NR		NR		NR	NR		None		No	No					No		No							No	No
CG19	single	0.016	4	4	4 4 1	Grampian	ARI	Not recorded			84	Male	2012-04-30	NR/NR/NR	NR/NR/NR	2012-04-30	NR				No	NR	NR	NA	NR		NR	NR		None		No	No					No		Yes	Genitourinary		NR	No	No	No	No	No
CG146	single	-0.005	4	11	4 11 1	Grampian	ARI	General Surgical			82	Female	2012-09-12	2012-09-14	NR/NR/NR	2012-09-12	NR				NR	NR	NR	NA	NR		NR	NR		None		No	No					No		Yes	Gastrointestinal		NR	NR	Yes	NR	No	No
CG107A	multi	-0.003	4	8	4 8 1	Grampian	ARI	Intensive Care			85	Male	2012-08-31	NR/NR/NR	NR/NR/NR	2012-08-31	NR				NR	NR	NR	NA	NR		NR	NR		None		No	No					No		No							No	No
CG107B	multi	0.000925	4	8	4 8 2	Grampian	ARI	Intensive Care			85	Male	2012-09-03	2012-09-07	NR/NR/NR	2012-08-31	NR					26.8	NR	NA	NR		NR	NR		None		No	No					No		No							No	No
CG18A	multi	0.082	4	3	4 3 1	Grampian	ARI	Emergency Admissions			78	Male	2012-04-28	NR/NR/NR	NR/NR/NR	2012-04-28	NR				No	NR	NR	NA	NR		NR	NR		None		No	No					No		Yes	Genitourinary		NR	No	No	No	No	No
CG18B	multi	0.08	4	3	4 3 2	Grampian	ARI	Emergency Admissions			78	Male	2012-04-29	NR/NR/NR	NR/NR/NR	2012-04-28	NR				yes	15.9	11.3	NA	NR		250	NR		None		No	No					No		Yes	Genitourinary		NR	No	No	No	No	No
CG191A	multi	-0.028	4	15	4 15 1	Grampian	ARI	Intensive Care			53	Male	2012-11-04	2012-11-07	NR/NR/NR	2012-11-04	NR				No	10.4	10.1	NA	No		NR	182		None		No	No					No		Yes	Genitourinary		Yes	Yes	No	Yes	No	No
CG191B	multi	-0.014	4	15	4 15 2	Grampian	ARI	Intensive Care			53	Male	2012-11-10	2012-11-12	NR/NR/NR	2012-11-04	NR				Yes	NR	NR	NA	No		NR	NR		None		No	No					No		Yes	Genitourinary		Yes	Yes	No	Yes	No	No
CG191C	multi	-0.026	4	15	4 15 3	Grampian	ARI	Intensive Care			53	Male	2012-11-11	2012-11-14	NR/NR/NR	2012-11-04	NR				Yes	NR	NR	NA	No		NR	NR		None		No	No					No		Yes	Genitourinary		Yes	Yes	No	Yes	No	No
CG191D	multi	-0.006	4	15	4 15 4	Grampian	ARI	Intensive Care			53	Male	2012-11-12	NR/NR/NR	NR/NR/NR	2012-11-04	NR				Yes	NR	NR	NA	No		NR	NR		None		No	No					No		Yes	Genitourinary		Yes	Yes	No	Yes	No	No
CG191E	multi	-0.025	4	15	4 15 5	Grampian	ARI	Intensive Care			53	Male	2011-11-13	NR/NR/NR	NR/NR/NR	2012-11-04	NR				Yes	NR	NR	NA	No		NR	NR		None		No	No					No		Yes	Genitourinary		Yes	Yes	No	Yes	No	No
CG191F	multi	0.2	4	15	4 15 6	Grampian	ARI	Intensive Care			53	Male	2012-11-16	NR/NR/NR	NR/NR/NR	2012-11-04	NR				Yes	NR	NR	NA	No		NR	NR		None		No	No					No		Yes	Genitourinary		Yes	Yes	No	Yes	No	No
CG119	single	-0.005	1	26	1 26 1	Great Glasgow & Clyde	WIG	Emergency Admissions			91	Male	2012-12-02	2012-12-05	2012-12-10	2012-12-02	Line				No	1.55	1.38		No		120	78		None		No	No					No		Yes	Genitourinary		NR	NR	NR	NR	No	No
CG121	single	0.004	1	1		Great Glasgow & Clyde	RHSC	Paediatric			2.5	Male	2012-02-13	2012-02-14	2012-02-13	2012-02-13	Line				Yes	0.1	0		Yes	14	55	14		None		No	No					No		Yes	Ophthalmic	Neuroblastoma Stage 4 diagnosed Nov 2011	NR	Yes	Yes	No	No	Yes	2.5 years
CG124	single	0.023	1	3		Great Glasgow & Clyde	Southern General	Intensive Care			74	Male	2012-06-24	2012-06-29	2012-07-30	2012-06-24	NR				No	9.6	7.1		NR		228	292		None		No	No					No		No							No	No
CG127	single	0.002	1	1		Great Glasgow & Clyde	Victoria	Not recorded			96	Female	2012-08-11	2012-08-13	2012-08-17	2012-08-11	Peripheral vein				No	NR	NR		NR		NR	NR		None		No	No					No		Yes	Gastrointestinal		No	NR	Yes	NR	No	No
CG144	single	0.000841667	1	7		Great Glasgow & Clyde	Southern General	Intensive Care			48	Male	2012-09-25	2012-09-28	2012-10-01	2012-09-25	Line				No	11.3	10.3		No		85	NR		None		No	No					No		No							No	No
CG157	single	0.000525	1	3		Great Glasgow & Clyde	Victoria	Not recorded			88	Male	2012-10-28	2012-11-01	NR/NR/NR	2012-10-28	NR				Yes	13.2	11.7		No		237	203		None		No	No					No		No							No	No
CG203	single	-0.016	1	10		Great Glasgow & Clyde	Southern General	High Dependency			47	Female	2013-01-26	2013-01-27	NR/NR/NR	2013-01-26	NR				Yes	5.5	NR		No		200	124		None		No	No					No		No							No	No
CG69B	multi	0.003	1	20	1 20 2	Great Glasgow & Clyde	GRI	General Surgical			56	Female	2012-08-28	2012-09-01	NR/NR/NR	2012-08-23	NR				Yes	NR	NR		No		NR	NR		None		No	No					No		Yes	Gastrointestinal		Yes	Yes	No	No	No	No
CG84F	multi	0.013	1	24	1 24 5	Great Glasgow & Clyde	Beatson Oncology Centre	Oncology			59	Female	2012-12-09	NR/NR/NR	2012-12-13	2012-11-10	Line				Yes	NR	NR	79	Yes	>8	NR	NR		None		No	No					No		Yes	Gastrointestinal		Yes	Yes	No	No	No	No
CG84G	multi	0.023	1	24	1 24 6	Great Glasgow & Clyde	Beatson Oncology Centre	Oncology			59	Female	2012-12-10	NR/NR/NR	2012-12-13	2012-11-10	Line				Yes	NR	NR	81	Yes	>8	NR	NR		None		No	No					No		Yes	Gastrointestinal		Yes	Yes	No	No	No	No
CG84H	multi	-0.000158333	1	24	1 24 7	Great Glasgow & Clyde	Beatson Oncology Centre	Oncology			59	Female	2012-12-10	NR/NR/NR	NR/NR/NR	2012-11-10	Line				Yes	NR	NR	81	Yes	>8	NR	NR		None		No	No					No		Yes	Gastrointestinal		Yes	Yes	No	No	No	No
CG93A	multi	0.03	1	7	1 7 1	Great Glasgow & Clyde	Gartnavel	Not recorded			24	Female	2012-02-22	NR/NR/NR	NR/NR/NR	2012-02-22	NR				No	NR	NR		NR		NR	NR		None		No	No					No		No							No	No
CG93B	multi	-0.004	1	7	1 7 2	Great Glasgow & Clyde	Gartnavel	Not recorded			24	Female	2012-03-09	NR/NR/NR	NR/NR/NR	2012-02-22	NR				Yes	NR	NR		NR		NR	NR		None		No	No					No		No							No	No
CG93C	multi	0.008	1	7	1 7 3	Great Glasgow & Clyde	Gartnavel	Not recorded			24	Female	2012-03-10	NR/NR/NR	NR/NR/NR	2012-02-22	NR				Yes	NR	NR		NR		NR	NR		None		No	No					No		No							No	No
CG93D	multi	-0.002	1	7	1 7 4	Great Glasgow & Clyde	Gartnavel	Not recorded			24	Female	2012-03-14	NR/NR/NR	NR/NR/NR	2012-02-22	NR				Yes	NR	NR		NR		NR	NR		None		No	No					No		No							No	No
CG93E	multi	0.008	1	7	1 7 5	Great Glasgow & Clyde	Gartnavel	Not recorded			24	Female	2012-03-17	NR/NR/NR	NR/NR/NR	2012-02-22	NR				Yes	6.14	NR		NR		153	NR		None		No	No					No		No							No	No
CG93H	multi	-0.000908333	1	7	1 7 8	Great Glasgow & Clyde	NR	Not recorded			25	Female	2012-11-11	NR/NR/NR	NR/NR/NR	2012-11-11	NR				No	NR	NR		NR		NR	NR		None		No	No					No		No							No	No
CG93I	multi	0.009	1	7	1 7 9	Great Glasgow & Clyde	NR	Not recorded			25	Female	2012-11-12	NR/NR/NR	NR/NR/NR	2012-11-11	NR				Yes	NR	NR		NR		NR	NR		None		No	No					No		No							No	No
CG93J	multi	0.004	1	7	1 7 10	Great Glasgow & Clyde	NR	Not recorded			25	Female	2012-11-12	NR/NR/NR	NR/NR/NR	2012-11-11	NR				Yes	NR	NR		NR		NR	NR		None		No	No					No		No							No	No
CG93K	multi	0.013	1	7	1 7 11	Great Glasgow & Clyde	NR	Not recorded			25	Female	2012-11-25	NR/NR/NR	NR/NR/NR	2012-11-11	NR				Yes	NR	NR		NR		NR	NR		None		No	No					No		No							No	No
CG97A	multi	0.022	1	11	1 11 1	Great Glasgow & Clyde	Western Infirmary	Urology			76	Male	2012-05-04	2012-05-05	2012-05-10	2012-05-04	NR				Yes	8.02	7.42		NR		351	109		None		No	No					No		Yes	Genitourinary		NR	No	No	Yes	No	No
CG97B	multi	0.043	1	11	1 11 2	Great Glasgow & Clyde	Western Infirmary	Urology			76	Male	2012-05-05	NR/NR/NR	2012-05-10	2012-05-04	NR				Yes	6.39	5.85		NR		245	209		None		No	No					No		Yes	Genitourinary		NR	No	No	Yes	No	No
CG97C	multi	0.011	1	11	1 11 3	Great Glasgow & Clyde	Western Infirmary	Urology			76	Male	2012-05-10	2012-05-12	2012-05-17	2012-05-04	NR				Yes	9.35	7.76		NR		328	132		None		No	No					No		Yes	Genitourinary		NR	No	No	Yes	No	No
CG1	single	0.047	7	1	7 1 1	Lanarkshire	Wishaw	Orthopaedic			79	Male	2012-02-12	2012-02-14	2012-02-16	2012-02-12	Line				No	19.39	NR		No		411	100		None		No	No					No		No							No	No
CG76	single	0.01	7	4	7 4 1	Lanarkshire	Wishaw	Not recorded			53	Male	2012-08-13	2012-08-14	2012-08-16	2012-08-16	Line				No	7.1	5.9		NR		300	90		None		No	No					No		Yes	Gastrointestinal		No	Yes	No	No	No	No
CG77	single	0.026	7	5	7 5 1	Lanarkshire	Hairmyres	High Dependency			88	Male	2012-08-15	NR/NR/NR	2012-08-20	2012-08-15	Line				Yes	9	7.4		No		368	66		None		No	No					No		No							No	No
CG78	single	0.01	7	6	7 6 1	Lanarkshire	Hairmyres	Not recorded			75	Male	2012-07-21	2012-07-25	2012-07-28	2012-07-21	Line				No	9.4	8.6		NR		231	15		None		No	No					No		No							No	No
CG181	single	-0.022	7	13	7 13 1	Lanarkshire	Wishaw	Intensive Care		Critical Care	40	Female	2012-12-20	2012-12-21	2012-12-24	2012-12-20	Line				Yes	26.3	25.8		No		346	193		None		No	No					No		No							No	No
CG12	single	0.067	2	4	2 4 1	Lothian	St Johns	Not recorded			88	Male	2012-04-16	NR/NR/NR	NR/NR/NR	2012-04-16	Peripheral vein				NR	NR	NR		NR		NR	NR	Episode not in notes	None		No	No					No		Yes	Gastrointestinal	Colon	No	NR	NR	NR	No	No
CG42	single	0.004	2	15	2 15 1	Lothian	ERI	Not recorded			79	Male	2012-06-15	2012-06-18	NR/NR/NR	2012-06-15	Peripheral vein				NR	3.9	NR		NR		184	105		None		No	No					No		Yes	Other	Prostrate and Lung two primaries?	Yes	NR	NR	NR	No	No
CG79	single	0.003	2	16	2 16 2	Lothian	ERI ? Not in Vols 1v,v,v1?	Not recorded			75	Male	2012-08-12	NR/NR/NR	NR/NR/NR	2012-07-17	Peripheral vein				NR	NR	NR		NR		NR	NR	Notes very limited	None		No	No					No		Yes	Genitourinary		Yes	No	No	No	No	No
CG120	single	0.003	2	16	2 16 3	Lothian	WGE Ward 57	Not recorded			75	Male	2012-10-06	NR/NR/NR	NR/NR/NR	2012-07-17	Peripheral vein				NR	NR	NR		NR		NR	NR	Episode not in notes	None		No	No					No		Yes	Genitourinary		Yes	No	No	No	No	No
CG150	single	0.002	2	16	2 16 4	Lothian	WGE Ward 57	Not recorded			75	Male	2012-11-02	NR/NR/NR	NR/NR/NR	2012-07-17	Peripheral vein				NR	NR	NR		NR		NR	NR	Episode not in notes	None		No	No					No		Yes	Genitourinary		Yes	No	No	No	No	No
CG151	single	0.01	2	35	2 35 1	Lothian	WGE	General Surgical			66	Female	2012-10-31	2012-11-05	NR/NR/NR	NR/NR/NR	Peripheral vein				NR	18.4	16.52		NR		577	155		None		No	No					No		Yes	Gastrointestinal		Yes	NR	NR	NR	No	No
CG162	single	0.013	2	37	2 37 2	Lothian	ERI	Intensive Care			30	Male	2012-11-21	2012-11-23	NR/NR/NR	2012-11-21	Peripheral vein				Yes	14	NR		NR		201	254		None		No	No					No		No							No	No
CG54	single	0.01	3	18	3 18 1	Tayside	Perth	General Surgical			75	Female	2012-07-15	2012-07-17	2012-07-19	2012-07-15	Line				Yes	NR	NR	NA	NR	NA	NR	NR		None		No	No					No		Yes	Genitourinary		NR	NR	NR	Yes	No	No
CG55	single	0.014	3	18	3 18 1	Tayside	Perth	Intensive Care			75	Female	2012-07-18	2012-07-19	2012-07-22	2012-07-15	Line				Yes	5.4	4.8	NA	NR	NA	287	139		None		No	No					No		Yes	Genitourinary		NR	NR	NR	Yes	No	No
CG65	single	0.009	3	3	3 3 1	Tayside	Ninewells	Not recorded			73	Male	2012-03-27	2012-04-02	2012-04-02	2012-03-27	Line				No	19.4	18	NA	No	NA	461	165		None		No	No					No		No							No	No
CG66	single	0.014	3	4	3 4 1	Tayside	Ninewells	Not recorded			64	Female	2012-04-12	NR/NR/NR	NR/NR/NR	2012-04-12	NR				NR	NR	NR	NA	Yes	NR	NR	NR		None		No	Yes	Kidney	98	Yes	Prograft	No		No							No	No
CG67	single	0.009	3	5	3 5 1	Tayside	Ninewells	High Dependency		Ward 19	65	Male	2012-04-22	2012-04-24	2012-04-26	2012-04-22	Line				Yes	8	7.5	NA	No	NA	124	103		None		No	No					No		No							No	No
CG82	single	0.041	3	10	3 10 1	Tayside	Ninewells	General Surgical			80	Male	2012-08-15	2012-08-17	NR/NR/NR	2012-08-15	NR				Yes	NR	NR	NA	NR	NA	NR	NR		None		No	No					No		Yes	Genitourinary	Bladder	Yes	Yes	Yes	NR	No	No
CG153	single	0.008	3	15	3 15 1	Tayside	Ninewells	High Dependency			66	Male	2012-10-29	2012-11-01	2012-11-03	2012-10-29	NR				No	7.2	NR	NA	NR	NA	446	NR		None		No	No					No		No							No	No
CG68A	single	0.048	3	6	3 6 1	Tayside	Ninewells	Other		Acute pallative care unit	74	Male	2012-04-25	NR/NR/NR	2012-04-29	2012-04-25	NR				NR	6.2	5.5	NA	No	NA	136	6		None		No	No					No		Yes	Gastrointestinal		No	No	Yes	No	No	No
[truncated: 123 more columns]
