# Supplementary material for: Population genetics and microevolution of clinical Candida glabrata reveals recombinant sequence types and hyper-variation within mitochondrial genomes, virulence genes, and drug targets
Source: Genetics. 2022 Feb 23;221(1):iyac031. doi: 10.1093/genetics/iyac031 (PMC9071574; doi:10.1093/genetics/iyac031)
Supplement: iyac031_Supplementary_Table_S2 [file iyac031_supplementary_table_s2.xlsx]

## Sheet: Sheet1
Name	ST	Depth of coverage	Nuclear Ambiguous	Nuclear Deletion	Nuclear Insertion	Nuclear Reference	Nuclear SNP	Nuclear Breadth of coverage	Mitochondrial Ambiguous	Mitochondrial Deletion	Mitochondrial Insertion	Mitochondrial Reference	Mitochondrial SNP	Mitochondrial Breadth of coverage	Nuclear Ambiguous (%)	Mitochondrial Ambiguous (%)
B1012M	19	450.56	104053	4789	4705	12105680	79228	98.9946	16	23	27	19826	26	99.1975	0.844706	0.0797488
B1012S	19	332.08	106759	4795	4719	12102483	79450	98.9706	22	23	24	19824	27	99.1776	0.866674	0.109655
BG2	3	88.01	133897	4483	4492	12080148	77614	98.7701	135	29	31	19709	29	98.6792	1.08698	0.67288
BO101S	19	407.46	111286	4781	4714	12098879	79215	98.9393	27	23	25	19818	26	99.1477	0.903424	0.134576
CBS138	15	51.18	70067	78	5	12247642	90	99.4282	670	0	0	19392	1	96.6605	0.568807	3.33948
CG1	177	41.32	312225	3188	2925	11931594	55439	97.3608	5620	5	5	14382	7	71.7689	2.53465	28.0118
CG107A	36	51.38	207045	3468	3232	12033995	57381	98.2127	3205	4	7	16804	13	83.8758	1.6808	15.9747
CG107B	36	44.67	191983	3475	3246	12048346	57235	98.3281	4953	7	9	15068	10	75.233	1.55853	24.6872
CG119	19	51.26	185252	4634	4508	12026737	79442	98.3527	1774	14	14	18113	19	90.5149	1.50388	8.84215
CG12	6	42.88	232519	3427	3117	12008286	57604	98.0045	5433	3	5	14610	6	72.8904	1.8876	27.0797
CG120	6	51.24	154666	3539	3234	12084917	58459	98.6354	2726	11	13	17268	16	86.2683	1.25558	13.5872
CG121	6	55.85	174186	3534	3216	12065399	58257	98.4751	2991	6	11	17028	8	84.9973	1.41405	14.908
CG124	55	54.69	198301	4438	4218	12016924	76538	98.2455	4091	8	8	15912	17	79.4747	1.60982	20.3908
CG127	8	37.83	298501	4329	4268	11916945	77463	97.4409	6316	6	8	13679	30	68.3995	2.42324	31.4808
CG133	147	34.11	262648	4267	4134	11954367	76827	97.7379	5061	9	8	14957	11	74.6897	2.13219	25.2255
CG134	10	36.44	248628	3454	3135	11993102	56820	97.8752	3846	10	9	16145	13	80.631	2.01837	19.1696
CG144	55	41.42	263131	4327	4065	11954318	75457	97.7263	4787	4	8	15241	13	76.0903	2.13611	23.8598
CG146	67	41.15	199072	3469	3055	12041084	58436	98.2773	6166	0	2	13889	6	69.2668	1.61607	30.7332
CG150	6	38.1	208058	3448	3111	12032996	57676	98.2058	4990	8	9	15024	11	75.0237	1.68902	24.8717
CG151	15	36.47	157924	208	96	12157788	1143	98.7092	4620	0	1	15440	1	76.9676	1.28203	23.0275
CG153	24	38.38	241204	4069	3640	11986113	67428	97.9137	5541	9	7	14428	13	72.058	1.9581	27.618
CG157	7	30.22	315835	4091	3963	11904197	74548	97.3093	6169	4	5	13859	9	69.1671	2.56396	30.7481
CG162	36	41.27	202596	3427	3200	12038805	57155	98.2493	5444	4	7	14588	8	72.8057	1.64468	27.1345
CG166	24	42.2	208526	4122	3662	12018126	67886	98.1779	4931	12	10	15039	20	75.1682	1.69282	24.5776
CG167	3	40.42	246328	4348	4267	11968793	77520	97.8624	2356	18	14	17569	20	87.8283	1.9997	11.743
CG174	3	40.34	235457	4367	4259	11979155	77676	97.9479	1808	25	24	18074	26	90.4601	1.91145	9.01161
CG181	123	44.4	186049	3462	3210	12054240	57733	98.3796	3514	11	11	16460	12	82.211	1.51035	17.5148
CG18A	10	44.82	223893	3468	3148	12017898	56836	98.0769	2989	13	9	16991	15	84.8727	1.81757	14.8981
CG18B	10	45.94	182896	3502	3191	12058128	57238	98.4074	3151	12	7	16827	14	84.0353	1.48476	15.7055
CG19	10	43.31	215642	3467	3126	12025434	56959	98.1389	4584	11	9	15424	13	77.0423	1.75059	22.848
CG191A	10	46.1	180272	3500	3206	12060159	57051	98.4224	2754	18	10	17203	15	85.9592	1.46346	13.7268
CG191B	10	48.24	177789	3509	3229	12063082	57385	98.4491	2872	14	14	17095	17	85.4309	1.4433	14.3149
CG191C	10	42.94	165695	3525	3237	12074517	57383	98.5421	2584	13	9	17397	17	86.9062	1.34512	12.8794
CG191D	10	47.6	191230	3532	3226	12049678	57111	98.3383	4278	14	10	15697	17	78.4429	1.55241	21.3228
CG191E	10	43.82	218915	3443	3169	12023292	56673	98.1193	3824	11	8	16158	14	80.7008	1.77716	19.06
CG191F	10	39.76	221267	3482	3199	12020173	56947	98.0968	4086	9	8	15928	12	79.5345	1.79625	20.3658
CG203	3	43.16	252102	4346	4228	11963124	77299	97.8142	2273	20	13	17651	25	88.267	2.04657	11.3293
CG42	6	40.92	204135	3448	3118	12036451	57799	98.2349	6097	7	11	13923	11	69.5409	1.65718	30.3893
CG43	83	42.35	198670	3615	3430	12036689	61693	98.2723	4818	6	9	15201	12	75.9009	1.61281	24.0144
CG46	3	40.45	303174	4206	4141	11913493	76451	97.4026	2891	11	12	17100	21	85.4508	2.46118	14.4096
CG48A	7	45.07	245798	4227	4079	11972304	75676	97.8734	4216	7	12	15776	15	78.8018	1.9954	21.0138
CG48F	7	42.56	252927	4199	4082	11965176	75663	97.8152	4776	10	11	15210	17	76.0006	2.05327	23.805
CG52	8	43.94	218789	4514	4411	11994109	78849	98.0812	5336	15	12	14609	39	73.1446	1.77614	26.5962
CG53	55	40.21	260560	4334	4062	11957194	75680	97.7515	4150	8	8	15849	14	79.1457	2.11524	20.6848
CG54	22	40.14	210340	3408	3097	12031510	56725	98.1856	4726	10	7	15259	8	76.18	1.70755	23.5558
CG55	22	34.9	254152	3371	3073	11988311	56353	97.8314	4879	4	5	15156	8	75.6268	2.06322	24.3184
CG57	204	43.97	170544	3354	3135	12071370	56851	98.5101	3517	12	14	16461	15	82.2509	1.38448	17.5298
CG58	36	43.35	256244	3374	3134	11985426	56740	97.8116	5244	2	5	14800	9	73.8474	2.0802	26.1377
CG65	10	46.52	209220	3475	3165	12031893	56718	98.1897	6279	6	6	13751	9	68.6438	1.69846	31.2964
CG66	10	40.05	156814	3518	3214	12084127	57373	98.6198	1386	19	17	18554	21	92.7628	1.27302	6.90824
CG67	6	50.4	155007	3573	3284	12084190	58684	98.632	1016	18	18	18919	19	94.5721	1.25835	5.06405
CG68A	4	45.91	205583	4546	4504	12007432	78695	98.1891	962	20	22	18950	28	94.8014	1.66893	4.7949
CG69B	3	45.65	188140	4464	4395	12025394	78352	98.3306	182	27	25	19683	27	98.4997	1.52733	0.907143
CG76	10	35.8	236318	3416	3102	12006075	56436	97.9769	4335	16	8	15639	15	78.1438	1.91844	21.6069
CG77	4	38.31	211895	4492	4462	12001015	78259	98.1327	4675	3	8	15352	12	76.6336	1.72017	23.3016
CG78	7	28.95	269610	4134	3973	11950339	74904	97.6872	2795	12	19	17169	26	85.8595	2.1887	13.9311
CG79	6	37.77	275766	3389	3032	11966205	57193	97.6585	1873	14	13	18114	15	90.4949	2.23868	9.33559
CG82	8	40.41	256734	4441	4382	11956618	77894	97.7683	3576	20	18	16339	48	81.8671	2.08418	17.8239
CG84F	67	46.76	182952	3511	3122	12055457	59145	98.4007	5650	0	0	14406	7	71.8387	1.48521	28.1613
CG84G	67	40.41	163003	3536	3151	12075881	59483	98.5697	4192	2	4	15850	9	79.0759	1.32326	20.8942
CG84H	67	50.05	155198	3573	3167	12083406	59627	98.6323	3554	0	1	16497	11	82.2858	1.2599	17.7142
CG93A	162	36.78	259870	4302	4127	11957032	76148	97.7543	3585	12	15	16361	16	81.7624	2.10963	17.8687
CG93B	162	30.23	294118	4217	4053	11923685	75937	97.4805	3306	5	11	16705	11	83.3973	2.38766	16.4781
CG93C	162	41.84	241016	4349	4201	11975346	76449	97.9064	4433	6	9	15589	10	77.8249	1.95658	22.0954
CG93D	162	38.58	259523	4281	4152	11957128	76410	97.7572	3539	6	13	16418	15	82.0017	2.10682	17.6394
CG93E	162	31.66	285220	4279	4100	11932266	76000	97.5516	3159	9	15	16824	18	84.0652	2.31543	15.7454
CG93H	162	40.09	201377	4406	4252	12013887	77089	98.2253	3655	9	16	16331	16	81.603	1.63479	18.2176
CG93I	162	46.28	220178	4367	4239	11995256	76844	98.0716	2118	12	17	17857	21	89.2539	1.78741	10.5567
CG93J	162	40.95	219923	4362	4223	11996596	76819	98.0822	4086	12	11	15870	13	79.2803	1.78534	20.3658
CG93K	162	38.37	244907	4371	4185	11971684	76713	97.8788	3079	14	15	16864	21	84.3044	1.98816	15.3467
CG97A	25	43.52	159476	3324	3052	12083470	56006	98.6005	3124	10	16	16861	13	84.2347	1.29463	15.571
CG97B	25	36.21	283185	3205	2885	11961752	54809	97.6004	4549	6	10	15462	13	77.2118	2.29891	22.6736
CG97C	25	38.19	215891	3252	2948	12028037	55385	98.144	3751	10	13	16224	14	81.0497	1.75261	18.6961
CST109	19	379.36	117010	4790	4741	12091891	79448	98.8848	40	23	29	19801	26	99.0829	0.949892	0.199372
CST110	3	323.57	91788	4566	4617	12119449	78326	99.0966	66	41	39	19683	32	98.6642	0.745139	0.328964
CST34	19	552.96	118763	4782	4785	12089551	79537	98.8668	142	23	26	19636	27	98.2505	0.964123	0.707771
CST35	7	535.93	117768	4486	4488	12094362	76855	98.8793	100	22	31	19767	31	98.9433	0.956045	0.49843
CST78	8	365.94	101604	4667	4746	12108216	79268	99.0149	1359	32	30	18357	61	92.1099	0.824825	6.77366
CST80	19	327.43	111119	4758	4725	12098298	79446	98.9364	20	23	27	19825	25	99.1876	0.902068	0.099686
E1114	3	155.83	113143	4537	4571	12099337	78173	98.9314	55	37	34	19705	32	98.729	0.918499	0.274136
EB0911Sto	7	441.36	108751	4459	4444	12105583	76821	98.9695	53	20	33	19836	31	99.2872	0.882845	0.264168
EB101M	19	408.85	114576	4783	4692	12095595	79142	98.9119	166	23	23	19681	27	98.4599	0.930132	0.827394
EF0616Blo1	22	386.61	78452	3634	3401	12160273	57508	99.2415	22	20	18	19871	20	99.3321	0.636876	0.109655
EF1237Blo1	22	410.87	69434	3638	3413	12169011	57686	99.3141	22	20	19	19871	20	99.3371	0.563668	0.109655
EF1620Sto	22	435.73	78906	3649	3405	12159855	57494	99.2382	18	20	18	19873	20	99.3421	0.640562	0.0897174
EG01004Sto	3	399.09	108757	4568	4599	12103071	78165	98.9622	30	45	39	19719	34	98.8735	0.882894	0.149529
EI1815Blo1	22	438.97	69404	3641	3414	12168517	57779	99.3108	13	20	18	19878	21	99.372	0.563424	0.0647959
F03013	3	520.71	143726	4432	4489	12069369	77707	98.6829	42	40	42	19697	37	98.7689	1.16677	0.209341
F1019	8	379.17	103069	4666	4773	12106709	79243	99.0027	1345	32	32	18458	63	92.6332	0.836718	6.70388
F11	6	79.67	109711	3578	3315	12130116	58297	99.002	263	19	17	19654	20	98.2405	0.890638	1.31087
F15	10	88.4	104566	3600	3365	12136000	57402	99.0431	489	14	13	19485	20	97.3533	0.848871	2.43732
F15021	3	130.99	149556	4516	4563	12063873	77942	98.6414	71	42	38	19678	33	98.6443	1.2141	0.353885
F1822	8	392.61	103079	4679	4741	12106821	79317	99.004	1235	32	32	18573	61	93.1964	0.836799	6.15561
F2229	8	732.49	103548	4688	4773	12104879	79415	98.9894	1500	34	27	18191	59	91.2675	0.840607	7.47645
I1718	8	305.21	111874	4649	4711	12097973	79050	98.9295	1365	31	29	18448	61	92.5535	0.908198	6.80357
M12	8	354.15	110652	4650	4702	12099888	79003	98.9446	1342	36	31	18354	73	92.1796	0.898277	6.68893
M17	8	139.87	144789	4614	4678	12066786	79086	98.6761	1359	33	30	18349	66	92.0999	1.1754	6.77366
M6	3	357.54	94983	4563	4604	12116017	78231	99.0678	68	33	36	19733	35	98.8735	0.771076	0.338932
M7	19	457.56	107297	4758	4737	12102449	79327	98.9692	48	22	27	19799	26	99.058	0.871041	0.239246
P35_2	136	391.29	103034	4264	4147	12115909	72554	99.0147	46	24	37	19813	31	99.2125	0.836434	0.229278
P35_3	136	364.64	100722	4269	4143	12118684	72424	99.0362	44	24	37	19817	31	99.2324	0.817665	0.219309
WM_03.308	7	55.22	155811	4430	4268	12059087	77417	98.5952	75	21	32	19812	31	99.1676	1.26488	0.373822
WM_03.419	83	95.24	123353	3788	3579	12109701	62839	98.877	16	16	26	19917	22	99.5913	1.00138	0.0797488
WM_03.449	26	80.22	88249	3448	3209	12153265	57207	99.1791	10	5	7	20017	11	99.8854	0.716409	0.049843
WM_03.450	83	51.94	123934	3749	3541	12110589	62950	98.8845	15974	4	3	4018	60	20.3609	1.0061	79.6192
WM_03.698	7	81.03	153323	4432	4307	12061561	77233	98.6142	129	20	29	19767	31	98.9234	1.24468	0.642975
WM_03.707	83	107.99	116600	3788	3619	12116381	63011	98.9329	17	16	26	19906	22	99.5365	0.946563	0.0847331
WM_04.113	123	69.18	110764	3577	3340	12128470	58670	98.9918	20	19	23	19877	18	99.372	0.899187	0.099686
WM_04.194	3	94.77	146700	4570	4503	12065489	79056	98.6636	193	33	35	19634	33	98.3651	1.19092	0.96197
WM_04.242	7	90.33	148182	4457	4354	12066457	77473	98.6564	47	20	34	19828	31	99.2524	1.20295	0.234262
WM_04.387	7	43.27	162220	4402	4272	12053829	77277	98.5512	114	19	27	19785	30	98.9932	1.31691	0.56821
WM_05.111	55	91.78	137798	4599	4381	12075897	77738	98.7366	13	20	33	19869	34	99.4667	1.11865	0.0647959
WM_05.113	18	63.9	112411	3718	3499	12122614	61055	98.9661	64	4	7	19964	11	99.6162	0.912557	0.318995
WM_05.155	126	85.22	130085	4087	3816	12095970	68625	98.8168	13	31	27	19812	28	99.1776	1.05604	0.0647959
WM_18.24	16	83.61	145943	4583	4361	12069620	76349	98.6741	29	23	35	19860	26	99.4069	1.18477	0.144545
WM_18.26	10	25.86	144446	3531	3198	12096436	57972	98.7246	38	27	19	19861	23	99.3371	1.17262	0.189403
WM_18.27	26	26.35	149418	3034	2767	12097354	56132	98.7096	276	5	6	19753	10	98.5595	1.21298	1.37567
WM_18.30	3	64.01	146313	4570	4512	12065463	79592	98.6678	40	41	43	19698	37	98.7838	1.18777	0.199372
WM_18.31	45	23.13	203825	4002	3758	12016270	77045	98.237	147	34	20	19670	67	98.6443	1.65466	0.732692
WM_18.33	7	67.65	155371	4424	4307	12060048	77517	98.6041	34	20	33	19856	31	99.3869	1.26131	0.169466
WM_18.34	3	54.03	154025	4510	4463	12058558	79024	98.6062	69	33	37	19712	32	98.7589	1.25038	0.343917
WM_18.35	3	91.7	153561	4512	4506	12058914	78940	98.6088	30	40	41	19697	39	98.7739	1.24661	0.149529
WM_18.36	36	86.87	129134	3611	3406	12109812	58472	98.8396	7	13	20	19946	18	99.671	1.04831	0.0348901
WM_18.37	22	105.18	106456	3599	3314	12133131	58033	99.0245	162	19	17	19735	20	98.6443	0.864214	0.807457
WM_18.38	6	76	108584	3643	3358	12129368	59218	99.0043	30	23	23	19860	23	99.3321	0.881489	0.149529
WM_18.39	83	73.17	115935	3778	3607	12117163	63075	98.9396	15	18	25	19879	22	99.4069	0.941165	0.0747645
WM_18.40	46	59.5	150023	4523	4528	12063231	78627	98.6416	185	26	33	19685	38	98.5994	1.21789	0.922095
WM_18.41	123	86.61	112454	3590	3346	12126145	58881	98.9748	152	19	23	19752	18	98.7489	0.912906	0.757614
WM_18.42	123	70.68	112795	3586	3348	12126286	58874	98.9759	116	18	22	19796	18	98.9583	0.915674	0.578179
WM_18.43	83	56.1	122990	3787	3579	12110438	63242	98.8862	16	16	26	19918	22	99.5963	0.998438	0.0797488
WM_18.44	3	72.85	143810	4564	4492	12068006	79324	98.686	67	32	40	19745	37	98.9583	1.16746	0.333948
WM_18.45	127	119.76	154939	4686	4622	12055994	79630	98.593	97	22	34	19769	31	98.9683	1.2578	0.483477
WM_18.47	46	51.91	147787	4536	4530	12065357	78813	98.6605	110	29	36	19745	40	98.9383	1.19974	0.548273
WM_18.48	83	52.5	124902	3741	3570	12108763	62959	98.8699	78	16	22	19857	22	99.2723	1.01396	0.388775
WM_18.49	26	95.49	86212	3480	3264	12154449	57432	99.1913	10	5	8	20016	11	99.8854	0.699872	0.049843
WM_18.50	59	84.51	140806	4555	4592	12072107	78774	98.7156	19	29	36	19829	41	99.362	1.14307	0.0947017
WM_18.51	46	84.86	140473	4555	4588	12072654	78758	98.7199	29	29	37	19825	41	99.3471	1.14037	0.144545
WM_18.52	16	67.23	158132	4572	4315	12058085	76734	98.5831	28	23	36	19855	27	99.3919	1.28372	0.13956
WM_18.53	123	81.03	114325	3621	3381	12124350	58925	98.9612	13	19	23	19889	18	99.4318	0.928095	0.0647959
WM_18.54	26	72.63	92507	3465	3245	12148872	57472	99.1461	11	5	8	20009	12	99.8555	0.750975	0.0548273
WM_18.55	3	72.16	154480	4579	4552	12058034	79448	98.6067	42	41	40	19685	37	98.7041	1.25407	0.209341
WM_18.56	22	75.07	129730	3584	3325	12110068	58155	98.8382	11	20	18	19877	21	99.367	1.05315	0.0548273
WM_18.57	16	98.56	144710	4588	4343	12070882	76749	98.6875	56	23	37	19830	26	99.2673	1.17476	0.279121
WM_18.59	3	86.99	147362	4609	4585	12064528	79607	98.6612	31	38	42	19742	38	98.9882	1.19629	0.154513
WM_18.60	3	82.05	149470	4585	4532	12063143	79432	98.6479	20	40	42	19720	38	98.8885	1.2134	0.099686
WM_18.62	55	69.07	140759	4619	4357	12073424	77813	98.7171	15	20	33	19870	32	99.4617	1.14269	0.0747645
WM_18.63	8	87.13	149033	4728	4671	12060704	80480	98.6389	1341	32	30	18369	62	92.1746	1.20986	6.68395
WM_18.64	8	81.23	148701	4724	4673	12061973	80525	98.6496	1349	32	30	18351	62	92.0849	1.20716	6.72382
WM_18.65	83	65.74	126974	3796	3615	12106471	63232	98.8543	14	16	26	19915	22	99.5813	1.03078	0.0697802
WM_18.66	124	48.38	144126	4505	4451	12072514	76499	98.6989	245	40	32	19573	33	98.081	1.17002	1.22115
WM_18.67	26	68.12	92599	3451	3214	12149269	57289	99.1474	11	5	8	20015	11	99.8804	0.751722	0.0548273
