# Supplementary material for: Population genetics and microevolution of clinical Candida glabrata reveals recombinant sequence types and hyper-variation within mitochondrial genomes, virulence genes, and drug targets
Source: Genetics. 2022 Feb 23;221(1):iyac031. doi: 10.1093/genetics/iyac031 (PMC9071574; doi:10.1093/genetics/iyac031)
Supplement: iyac031_Supplementary_Table_S3 [file iyac031_supplementary_table_s3.xlsx]

## Sheet: Sheet1
Isolate	ambiguous	deletion	het_deletion	het_insertion	heterozygous	insertion	reference	snp	K	M	R	S	W	Y	Total sites	All heterozygosity (%)
CG1	307549	3143	228	205	1921	2859	11911534	55378	167	188	575	149	293	547	12282817	0.019165
CG107A	200109	3402	271	256	2339	3146	12016268	57260	230	205	695	185	380	643	12283051	0.023333
CG107B	187031	3443	229	256	2381	3171	12024883	57311	243	222	724	190	357	643	12278705	0.0233412
CG119	175954	4590	369	366	3862	4413	12009028	79145	404	362	1116	302	642	1032	12277727	0.0374418
CG12	227636	3400	220	223	2301	3040	11984761	57450	249	231	652	181	376	611	12279031	0.022347
CG120	149424	3516	217	236	2374	3155	12065213	58348	252	231	678	199	379	635	12282483	0.0230165
CG121	167191	3506	231	238	2387	3140	12045416	58122	271	215	687	198	388	628	12280231	0.0232569
CG124	191631	4399	323	292	3211	4128	11995637	76282	341	279	950	258	503	878	12275903	0.0311668
CG127	290572	4252	367	404	4017	4138	11886453	77059	402	411	1176	330	614	1078	12267262	0.0390307
CG133	254182	4223	301	313	2978	4053	11927620	76911	310	280	895	219	497	774	12270581	0.0292733
CG134	241616	3432	248	244	2373	3082	11967731	56859	252	238	681	195	360	647	12275585	0.023339
CG144	255524	4267	332	290	3012	3997	11927484	75260	333	260	872	250	494	802	12270166	0.0296166
CG146	194725	3433	238	210	2226	2982	12011169	58407	241	231	636	172	334	612	12273390	0.021787
CG150	203490	3415	205	215	2314	3039	12005723	57506	250	228	661	194	371	610	12275907	0.0222713
CG151	156528	200	196	115	1491	82	12135236	999	161	136	451	115	241	387	12294847	0.0146565
CG153	235081	4045	273	296	2668	3544	11958666	67381	273	238	800	227	384	743	12271954	0.0263772
CG157	308602	4045	314	320	3210	3865	11873345	74293	317	280	966	257	535	850	12267994	0.0313336
CG162	197751	3390	215	229	2325	3132	12014635	57056	221	198	692	182	384	648	12278733	0.0225512
CG166	201292	4077	264	291	2654	3579	11993780	67870	276	244	812	216	362	743	12273807	0.0261451
CG167	234853	4322	292	344	3107	4174	11945195	77707	311	292	872	242	525	864	12269994	0.0305053
CG174	224137	4344	323	332	3092	4171	11954509	77682	308	286	909	221	525	842	12268590	0.0305414
CG181	180137	3415	293	250	2543	3134	12032012	57622	241	240	717	205	396	744	12279406	0.0251315
CG18A	216131	3446	269	266	2547	3088	11998488	56836	266	230	733	231	380	706	12281071	0.0250955
CG18B	175856	3484	273	272	2635	3130	12036478	57306	265	257	778	225	410	700	12279434	0.025897
CG19	209177	3454	254	239	2440	3057	12000086	56945	258	239	716	216	360	651	12275652	0.0238928
CG191A	172569	3492	253	266	2473	3129	12039406	57135	245	239	721	216	361	691	12278723	0.0243674
CG191B	169964	3492	249	260	2482	3170	12043063	57371	255	234	736	208	349	699	12280051	0.0243566
CG191C	157385	3509	260	235	2473	3171	12054044	57355	244	238	720	208	364	699	12278432	0.0241725
CG191D	185551	3487	257	257	2531	3137	12027985	56969	258	240	752	217	365	697	12280174	0.0247961
CG191E	211695	3408	246	268	2375	3109	12001089	56697	247	235	694	209	335	655	12278887	0.0235282
CG191F	213250	3438	270	242	2447	3118	11996740	56918	248	238	704	210	358	689	12276423	0.0241031
CG203	240820	4325	276	286	2920	4149	11940312	77443	307	248	852	228	466	819	12270531	0.0283769
CG42	199902	3415	208	218	2358	3067	12003108	57768	256	216	681	193	377	633	12270044	0.0226894
CG43	192985	3580	293	255	2727	3335	12010293	61531	247	238	800	216	450	775	12274999	0.0266802
CG46	290990	4182	270	294	2693	4039	11889565	76572	270	236	776	202	438	770	12268605	0.0265474
CG48A	237914	4168	280	321	3241	3994	11948578	75403	322	301	985	263	515	850	12273899	0.0313022
CG48F	244153	4120	308	334	3319	3976	11940671	75346	332	295	990	279	538	880	12272227	0.0322761
CG52	212044	4453	408	448	4016	4298	11971068	78656	411	391	1170	340	624	1074	12275391	0.0396892
CG53	252998	4277	323	304	3221	3983	11935068	75358	363	279	947	246	513	871	12275532	0.0313469
CG54	205287	3398	191	198	1862	3030	12009394	56773	172	169	542	149	322	508	12280133	0.0183304
CG55	249441	3346	196	209	1745	3002	11963764	56389	172	176	492	127	304	472	12278092	0.0175109
CG57	164721	3313	245	245	2395	3080	12048191	56819	229	244	687	193	382	660	12279009	0.0234954
CG58	250993	3319	249	236	2438	3045	11963215	56533	235	220	744	212	370	657	12280028	0.0238029
CG65	204453	3450	271	270	2589	3114	12005361	56742	269	254	751	208	408	699	12276250	0.0254964
CG66	148326	3512	267	265	2536	3156	12060183	57416	260	252	741	208	404	671	12275661	0.0249925
CG67	147026	3564	233	226	2393	3212	12068906	58581	244	234	681	197	391	646	12284141	0.0232169
CG68A	194133	4494	395	341	4176	4398	11988795	78219	427	361	1160	302	740	1184	12274951	0.0400165
CG69B	175039	4430	325	322	3069	4277	12005604	78330	307	268	887	239	517	850	12271396	0.0302818
CG76	228607	3404	265	263	2357	3030	11975559	56517	253	239	682	196	355	632	12270002	0.0235126
CG77	203983	4419	411	344	4198	4347	11970589	77868	459	370	1161	304	735	1167	12266159	0.0403794
CG78	256175	4092	252	230	2732	3920	11905689	74749	271	237	821	245	438	717	12247839	0.0262414
CG79	267767	3352	213	224	2169	2969	11949419	56999	222	222	616	180	356	572	12283112	0.0212161
CG82	247006	4350	411	423	4122	4249	11929702	77538	417	395	1180	355	663	1109	12267801	0.0403984
CG84F	179617	3468	226	212	1952	3040	12030799	59145	197	192	558	161	309	534	12278459	0.019465
CG84G	158452	3496	238	219	2045	3091	12052221	59508	207	184	605	153	330	566	12279270	0.0203758
CG84H	150657	3545	242	239	2084	3088	12062590	59654	208	201	621	160	338	556	12282099	0.0208841
CG93A	249932	4242	295	288	3115	4031	11926554	75868	318	280	917	239	487	871	12264325	0.0301525
CG93B	284955	4156	314	273	3146	3975	11897806	75589	331	275	911	251	517	858	12270214	0.0304233
CG93C	233014	4298	294	311	3236	4101	11947176	76312	334	290	930	249	544	887	12268742	0.0313072
CG93D	251700	4200	327	320	3256	4058	11933224	76040	345	283	944	245	541	896	12273125	0.0318012
CG93E	275276	4212	304	293	3152	4013	11904477	75726	326	292	896	238	527	871	12267453	0.0305605
CG93H	192593	4357	273	318	3425	4157	11983262	76940	357	309	966	275	558	957	12265325	0.0327427
CG93I	209725	4317	307	317	3500	4139	11973037	76642	355	302	1004	267	576	994	12271984	0.033605
CG93J	210817	4314	299	309	3308	4134	11967978	76586	317	287	959	262	525	956	12267745	0.0319211
CG93K	235616	4314	320	326	3203	4098	11948212	76493	314	279	951	242	522	891	12272582	0.0313626
CG97A	154016	3301	256	260	2275	2986	12058651	56034	219	237	686	166	331	635	12277779	0.0227321
CG97B	276317	3176	240	224	1962	2827	11936102	54745	182	191	596	158	279	556	12275593	0.0197628
CG97C	209762	3221	249	206	1977	2908	12003611	55326	189	190	577	159	307	555	12277260	0.019809
																0.0146565
																0.0403984
