# Supplementary material for: Population genetics and microevolution of clinical Candida glabrata reveals recombinant sequence types and hyper-variation within mitochondrial genomes, virulence genes, and drug targets
Source: Genetics. 2022 Feb 23;221(1):iyac031. doi: 10.1093/genetics/iyac031 (PMC9071574; doi:10.1093/genetics/iyac031)
Supplement: iyac031_Supplementary_Table_S4 [file iyac031_supplementary_table_s4.xlsx]

## Sheet: Sheet1
Isolate name	ST	P/A (zero reads aligned)
CG1	177	3
CG107A	36	1
CG107B	36	1
CG119	19	2
CG12	6	0
CG120	6	0
CG121	6	1
CG124	55	5
CG127	8	3
CG133	147	2
CG134	10	1
CG144	55	4
CG146	67	3
CG150	6	0
CG151	15	0
CG153	24	5
CG157	7	4
CG162	36	1
CG166	24	6
CG167	3	0
CG174	3	0
CG181	123	0
CG18A	10	1
CG18B	10	1
CG19	10	1
CG191A	10	1
CG191B	10	1
CG191C	10	1
CG191D	10	1
CG191E	10	1
CG191F	10	1
CG203	3	0
CG42	6	0
CG43	83	4
CG46	3	0
CG48A	7	4
CG48F	7	4
CG52	8	3
CG53	55	3
CG54	22	1
CG55	22	2
CG57	New (204)	2
CG58	36	1
CG65	10	2
CG66	10	1
CG67	6	0
CG68A	4	4
CG69B	3	0
CG76	10	1
CG77	4	3
CG78	7	5
CG79	6	0
CG82	8	3
CG84F	67	4
CG84G	67	4
CG84H	67	4
CG93A	162	2
CG93B	162	2
CG93C	162	1
CG93D	162	2
CG93E	162	1
CG93H	162	1
CG93I	162	2
CG93J	162	1
CG93K	162	2
CG97A	25	3
CG97B	25	3
CG97C	25	3
