# Supplementary material for: Population genetics and microevolution of clinical Candida glabrata reveals recombinant sequence types and hyper-variation within mitochondrial genomes, virulence genes, and drug targets
Source: Genetics. 2022 Feb 23;221(1):iyac031. doi: 10.1093/genetics/iyac031 (PMC9071574; doi:10.1093/genetics/iyac031)
Supplement: iyac031_Supplementary_Table_S5 [file iyac031_supplementary_table_s5.xlsx]

## Sheet: Sheet1
ST	Name	Mean dN	Mean dS	Mean Omega	Genes with Nonsense mutations	Genes with >1 omega	Genes with >2 omega
3	CG167	0.00182796	0.0133214	0.170056	16	83	8
4	CG77	0.00176624	0.0136575	0.163013	27	74	6
6	CG12	0.00143878	0.010158	0.170672	14	67	7
7	CG157	0.00175611	0.0133736	0.16697	21	75	12
8	CG127	0.00180819	0.0134988	0.168316	21	71	8
10	CG134	0.00141387	0.0100282	0.17198	21	63	6
15	CG151	6.2733e-05	7.5058e-05	0.0372697	4	1	0
16	WM_18.24	0.00178197	0.0131018	0.167907	22	70	10
18	WM_05.113	0.00145246	0.0104682	0.170385	15	61	13
19	CG119	0.00180808	0.013663	0.167569	24	81	8
22	CG54	0.0013948	0.00987965	0.17097	18	71	6
24	CG153	0.00165001	0.0117936	0.17567	17	73	8
25	CG97A	0.00141602	0.00974393	0.181826	24	75	13
26	WM_03.449	0.00138175	0.00993502	0.171387	14	67	11
36	CG58	0.00140792	0.0099381	0.1735	19	69	6
45	WM_18.31	0.00176273	0.0131915	0.169372	18	67	10
46	WM_18.40	0.00180764	0.0134521	0.169695	16	82	14
55	CG124	0.00175876	0.0132533	0.169697	17	81	10
59	WM_18.50	0.00180624	0.0133045	0.170003	17	85	14
67	CG146	0.00145875	0.0104165	0.172034	16	67	7
83	CG43	0.00153389	0.0109737	0.172093	22	70	10
123	CG181	0.00144214	0.0101318	0.171668	17	64	7
124	WM_18.66	0.00177015	0.0132156	0.167128	16	71	7
126	WM_05.155	0.0015993	0.01166	0.165693	17	64	6
127	WM_18.45	0.00183672	0.0135423	0.169913	18	83	8
136	P35_2	0.00170398	0.01236	0.16872	24	72	8
147	CG133	0.00180006	0.0132483	0.166989	19	65	6
162	CG93A	0.00177803	0.0133826	0.168925	19	84	11
177	CG1	0.00141682	0.00974181	0.172584	23	62	10
204	CG57	0.00140088	0.009965	0.172739	16	65	4
