# Supplementary material for: Population genetics and microevolution of clinical Candida glabrata reveals recombinant sequence types and hyper-variation within mitochondrial genomes, virulence genes, and drug targets
Source: Genetics. 2022 Feb 23;221(1):iyac031. doi: 10.1093/genetics/iyac031 (PMC9071574; doi:10.1093/genetics/iyac031)
Supplement: iyac031_Supplementary_Table_S6 [file iyac031_supplementary_table_s6.xlsx]

## Sheet: Sheet1
ST	Isolate	Locus ID	Yang dN	Yang dS	Omega	Gene description and ID
ST123	CG181	CAGL-IPF1493	0.0022	0.0006	3.7798	Adhesive protein
ST136	P35_2	CAGL-IPF1493	0.0019	0.0012	1.6079	Adhesive protein
ST177	CG1	CAGL-IPF1493	0.0022	0.0006	3.7798	Adhesive protein
ST25	CG97A	CAGL-IPF1493	0.0022	0.0006	3.7798	Adhesive protein
ST3	CG167	CAGL-IPF1493	0.0022	0.0006	3.7438	Adhesive protein
ST8	CG127	CAGL-IPF1493	0.0023	0.0011	2.0162	Adhesive protein
ST83	CG43	CAGL-IPF1493	0.0017	0.0006	2.9717	Adhesive protein
ST83	CG43	CAGL-IPF1499	0.003	0.0021	1.3971	Adhesive protein
ST10	CG134	CAGL-IPF15041	0.0201	0.0088	2.2798	Adhesive proteins without N-terminal signal peptide
ST124	WM18.66	CAGL-IPF15041	0.0141	0.0097	1.4474	Adhesive proteins without N-terminal signal peptide
ST147	CG133	CAGL-IPF15041	0.0039	0.0031	1.2812	Adhesive proteins without N-terminal signal peptide
ST162	CG93A	CAGL-IPF15041	0.0051	0.0032	1.5879	Adhesive proteins without N-terminal signal peptide
ST25	CG97A	CAGL-IPF15041	0.0106	0.006	1.76	Adhesive proteins without N-terminal signal peptide
ST26	WM03.449	CAGL-IPF15041	0.0237	0.0093	2.5445	Adhesive proteins without N-terminal signal peptide
ST3	CG167	CAGL-IPF15041	0.0053	0.0029	1.8326	Adhesive proteins without N-terminal signal peptide
ST45	WM18.31	CAGL-IPF15041	0.0095	0.0028	3.4049	Adhesive proteins without N-terminal signal peptide
ST55	CG124	CAGL-IPF15041	0.0094	0.0029	3.219	Adhesive proteins without N-terminal signal peptide
ST59	WM18.50	CAGL-IPF15041	0.0114	0.0099	1.1556	Adhesive proteins without N-terminal signal peptide
ST67	CG146	CAGL-IPF15041	0.0255	0.024	1.0649	Adhesive proteins without N-terminal signal peptide
ST7	CG157	CAGL-IPF15041	0.0106	0.006	1.7592	Adhesive proteins without N-terminal signal peptide
ST83	CG43	CAGL-IPF15041	0.0118	0.0061	1.9258	Adhesive proteins without N-terminal signal peptide
ST16	WM18.24	CAGL-IPF1506	0.0041	0.0039	1.0404	Structural wall proteins
ST24	CG153	CAGL-IPF1506	0.0033	0.002	1.6674	Structural wall proteins
ST3	CG167	CAGL-IPF1559	0.0032	0.0025	1.2795	Glycoside hydrolases Crh1p
ST3	CG167	CAGL-IPF1990	0.0016	0.0014	1.1641	Adhesive protein
ST45	WM18.31	CAGL-IPF1990	0.0016	0.0014	1.1641	Adhesive protein
ST7	CG157	CAGL-IPF3881	0.0061	0.0038	1.617	Glycoside hydrolases Gas3p
ST123	CG181	CAGL-IPF5389	0.0015	0.0014	1.0972	Adhesive protein
ST6	CG12	CAGL-IPF5482	0.0029	0.0027	1.0522	Glycoside hydrolases
ST83	CG43	CAGL-IPF5482	0.0048	0.0028	1.7491	Glycoside hydrolases
ST123	CG181	CAGL-IPF6033	0.0016	0.0015	1.0601	Adhesive protein
ST25	CG97A	CAGL-IPF6033	0.0021	0.0015	1.4133	Adhesive protein
ST36	CG58	CAGL-IPF6449	0.0127	0.0125	1.0151	Adhesive protein
ST67	CG146	CAGL-IPF6516	0.0052	0.0044	1.1941	Adhesive protein
ST147	CG133	CAGL-IPF6590	0.0054	0.0044	1.2246	Others. Spo19p
ST147	CG133	CAGL-IPF7834	0.0014	0.0013	1.0881	Adhesive protein
ST177	CG1	CAGL-IPF7834	0.0019	0.0013	1.451	Adhesive protein
ST26	WM03.449	CAGL-IPF7834	0.0019	0.0012	1.5485	Adhesive protein
ST36	CG58	CAGL-IPF7834	0.005	0.003	1.6638	Adhesive protein
ST45	WM18.31	CAGL-IPF7834	0.0019	0.0012	1.5492	Adhesive protein
ST18	WM05.113	CAGL-IPF7834	0.0019	0.0012	1.5485	Adhesive protein
ST204	CG57	CAGL-IPF7834	0.0023	0.0013	1.7177	Adhesive protein
ST7	CG157	CAGL-IPF8809	0.0033	0.0032	1.0134	Adhesive protein
ST127	WM18.45	CAGL-IPF9350	0.0043	0.0026	1.6408	Structural wall protein
ST147	CG133	CAGL-IPF9350	0.0044	0.0025	1.73	Structural wall protein
ST162	CG93A	CAGL-IPF9350	0.0054	0.0052	1.049	Structural wall protein
ST22	CG54	CAGL-IPF9350	0.0033	0.0025	1.292	Structural wall protein
ST4	CG77	CAGL-IPF9350	0.0066	0.0051	1.3059	Structural wall protein
ST55	CG124	CAGL-IPF9350	0.0054	0.0052	1.049	Structural wall protein
ST6	CG12	CAGL-IPF9350	0.0055	0.0025	2.1834	Structural wall protein
ST19	CG119	CAGL-IPF9456	0.0187	0.0173	1.0805	Adhesive protein
ST136	P35_2	CAGL-IPF9478	0.0023	0.001	2.2631	Adhesive protein
ST83	CG43	CAGL-IPF9478	0.0027	0.0011	2.4975	Adhesive protein
ST10	CG134	CAGL-IPF9514	0.0014	0.0011	1.3174	Adhesive protein
ST10	CG134	CAGL-IPF954	0.0015	0.0015	1.0411	Unknown
ST162	CG93A	CAGL-IPF954	0.0208	0.0193	1.0799	Unknown
ST18	WM05.113	CAGL-IPF954	0.0023	0.0015	1.5658	Unknown
ST204	CG57	CAGL-IPF954	0.0015	0.0015	1.0455	Unknown
ST22	CG54	CAGL-IPF954	0.0015	0.0015	1.0432	Unknown
ST25	CG97A	CAGL-IPF954	0.0015	0.0015	1.0455	Unknown
ST26	WM03.449	CAGL-IPF954	0.0023	0.0015	1.5658	Unknown
ST55	CG124	CAGL-IPF954	0.0138	0.0118	1.1658	Unknown
ST59	WM18.50	CAGL-IPF954	0.01	0.0088	1.1379	Unknown
ST6	CG12	CAGL-IPF954	0.0015	0.0015	1.0455	Unknown
ST83	CG43	CAGL-IPF954	0.0138	0.0118	1.1669	Unknown
ST136	P35_2	CAGL-IPF9553	0.0015	0.0011	1.281	Adhesive protein
ST4	CG77	CAGL-IPF9553	0.0015	0.0011	1.2854	Adhesive protein
