# Supplementary material for: Population genetics and microevolution of clinical Candida glabrata reveals recombinant sequence types and hyper-variation within mitochondrial genomes, virulence genes, and drug targets
Source: Genetics. 2022 Feb 23;221(1):iyac031. doi: 10.1093/genetics/iyac031 (PMC9071574; doi:10.1093/genetics/iyac031)
Supplement: iyac031_Supplementary_Table_S7 [file iyac031_supplementary_table_s7.xlsx]

## Sheet: Sheet1
Location	From	To	case1 (CG107A->B)	case2 (CG18A->B)	case3 (CG191A->B)	case3 (CG191B->C)	case3 (CG191C->D)	case3 (CG191D->E)	case3 (CG191E->F)	case4 (CG48A->F)	case5 (CG84F->G)	case5 (CG84G->H)	case6 (CG93A->B)	case6 (CG93B->C)	case6 (CG93C->D)	case6 (CG93D->E)	case6 (CG93E->H)	case6 (CG93H->I)	case6 (CG93I->J)	case6 (CG93J->K)	case7 (CG97A->B)	case7 (CG97B->C)
Coding	Deletion (Frameshift)	Reference	2	7	2	2	4	9	2	1	4	4	10	3	4	3	3	9	0	2	0	2
Coding	Deletion (Non-frameshift)	Different Deletion (Non-frameshift)	0	0	0	0	0	0	0	0	1	1	0	0	1	1	0	0	1	0	0	0
Coding	Deletion (Non-frameshift)	Insertion (Non-frameshift)	0	0	0	0	0	0	0	0	0	0	1	0	0	0	0	0	0	0	0	0
Coding	Deletion (Non-frameshift)	Reference	2	8	7	5	5	8	4	4	8	4	7	9	13	10	1	8	11	6	9	11
Coding	Deletion (Non-frameshift)	SNP (Synonymous)	0	0	0	0	0	0	0	0	0	0	0	0	0	0	0	0	0	0	0	1
Coding	Insertion (Frameshift)	Different Insertion (Non-frameshift)	0	1	0	0	0	0	0	0	0	1	0	0	2	0	0	0	0	0	0	0
Coding	Insertion (Frameshift)	Reference	5	4	2	5	0	5	1	0	3	1	8	0	4	0	2	3	5	3	0	0
Coding	Insertion (Frameshift)	SNP (Non-synonymous)	0	0	0	0	0	0	0	0	0	1	0	0	0	0	0	1	0	0	0	0
Coding	Insertion (Frameshift)	SNP (Synonymous)	0	0	0	1	0	0	0	0	0	0	0	0	0	0	0	0	1	0	0	0
Coding	Insertion (Non-frameshift)	Deletion (Non-frameshift)	1	0	0	0	0	0	0	0	0	0	0	0	0	0	1	0	0	0	0	0
Coding	Insertion (Non-frameshift)	Different Insertion (Frameshift)	0	1	0	0	0	0	0	0	1	0	0	0	0	2	0	0	1	1	0	0
Coding	Insertion (Non-frameshift)	Different Insertion (Non-frameshift)	0	1	0	0	0	0	0	0	0	0	0	0	1	2	2	1	0	0	0	0
Coding	Insertion (Non-frameshift)	Reference	1	1	1	1	4	2	0	3	5	2	5	0	2	5	3	4	2	5	1	3
Coding	Insertion (Non-frameshift)	SNP (Synonymous)	0	0	0	0	1	0	1	0	0	0	1	1	0	0	0	0	1	0	0	0
Coding	Insertion (Non-synonymous)	Reference	0	1	1	1	1	1	0	0	1	1	1	0	1	3	2	0	0	1	4	0
Coding	Reference	Deletion (Frameshift)	7	3	1	7	8	0	11	1	3	1	1	6	4	6	2	2	9	5	3	2
Coding	Reference	Deletion (Non-frameshift)	6	10	6	5	4	6	5	5	7	10	13	9	7	9	9	8	5	8	7	7
Coding	Reference	Insertion (Frameshift)	2	2	2	1	4	4	5	2	1	2	3	4	1	2	3	3	2	4	0	2
Coding	Reference	Insertion (Non-frameshift)	2	2	3	1	1	3	2	2	4	6	1	4	3	1	4	6	4	1	3	0
Coding	Reference	Insertion (Non-synonymous)	2	2	1	1	1	0	1	1	1	1	0	1	3	2	0	0	1	0	0	3
Coding	Reference	SNP (Non-synonymous)	14	22	10	9	12	11	18	10	7	7	15	22	13	18	20	11	12	22	15	9
Coding	Reference	SNP (Nonsense)	0	0	0	0	0	0	0	0	0	0	0	0	0	1	0	0	0	1	0	0
Coding	Reference	SNP (Synonymous)	16	20	8	7	9	9	16	13	5	3	15	17	9	12	18	12	9	28	9	16
Coding	SNP (Non-synonymous)	Different SNP_double_mutation (Non-synonymous)	0	0	0	0	1	1	0	0	0	0	0	0	0	0	0	0	0	0	0	0
Coding	SNP (Non-synonymous)	Insertion (Non-frameshift)	0	0	0	0	0	1	0	0	0	0	0	0	0	0	0	0	0	0	0	0
Coding	SNP (Non-synonymous)	Reference	15	22	3	12	11	13	6	24	8	7	16	12	26	8	19	17	10	19	6	13
Coding	SNP (Nonsense)	Reference	0	0	0	0	0	2	0	0	1	0	0	0	0	0	1	0	0	0	0	0
Coding	SNP (Synonymous)	Deletion (Non-frameshift)	0	0	0	0	0	0	0	0	0	0	0	0	0	0	0	0	0	0	1	0
Coding	SNP (Synonymous)	Different SNP_double_mutation (Non-synonymous)	0	0	0	0	0	0	0	0	0	0	0	0	0	0	0	1	0	0	0	0
Coding	SNP (Synonymous)	Different SNP_double_mutation (Synonymous)	1	0	0	0	0	0	0	0	0	0	0	0	0	0	0	2	0	0	1	1
Coding	SNP (Synonymous)	Insertion (Frameshift)	0	0	1	0	0	0	0	0	0	0	0	0	0	0	0	0	0	1	0	0
Coding	SNP (Synonymous)	Insertion (Non-frameshift)	0	0	0	0	0	0	0	0	0	0	1	0	0	1	0	0	0	1	0	0
Coding	SNP (Synonymous)	Reference	7	20	5	8	6	10	5	13	4	7	16	17	16	11	15	14	8	12	7	5
Non-coding	Deletion (intergenic)	Different Deletion (intergenic)	1	1	0	1	1	1	1	1	0	1	0	1	1	1	1	1	1	1	1	1
Non-coding	Deletion (intergenic)	Insertion (intergenic)	0	1	0	0	0	0	0	1	0	1	0	1	0	0	1	0	0	0	0	0
Non-coding	Deletion (intergenic)	Reference (intergenic)	1	1	1	1	1	1	1	1	1	1	1	1	1	1	1	1	1	1	1	1
Non-coding	Deletion (intergenic)	SNP (intergenic)	1	0	1	0	0	0	0	0	0	0	0	1	1	1	1	1	1	0	0	0
Non-coding	Deletion (intron)	Reference (intron)	0	0	0	0	0	0	0	0	1	0	0	0	1	0	0	0	1	1	0	0
Non-coding	Insertion (intergenic)	Deletion (intergenic)	0	0	0	0	0	0	0	1	1	0	1	0	0	1	0	0	0	0	0	0
Non-coding	Insertion (intergenic)	Different Insertion (intergenic)	1	1	1	1	1	1	1	1	1	1	1	1	1	1	1	1	1	1	1	1
Non-coding	Insertion (intergenic)	Reference (intergenic)	1	1	1	1	1	1	1	1	1	1	1	1	1	1	1	1	1	1	1	1
Non-coding	Insertion (intergenic)	SNP (intergenic)	1	1	1	1	1	1	1	1	1	1	1	1	1	1	1	1	1	1	1	0
Non-coding	Insertion (intron)	Different Insertion (intron)	0	0	0	0	0	0	0	0	0	0	0	0	0	0	0	0	0	0	1	0
Non-coding	Insertion (intron)	Reference (intron)	0	0	0	0	0	0	0	0	0	0	0	0	0	0	0	0	0	0	1	0
Non-coding	Reference (intergenic)	Deletion (intergenic)	1	1	1	1	1	1	1	1	1	1	1	1	1	1	1	1	1	1	1	1
Non-coding	Reference (intergenic)	Insertion (intergenic)	1	1	1	1	1	1	1	1	1	1	1	1	1	1	1	1	1	1	1	1
Non-coding	Reference (intergenic)	SNP (intergenic)	1	1	1	1	1	1	1	1	1	1	1	1	1	1	1	1	1	1	1	1
Non-coding	Reference (intron)	Deletion (intron)	1	0	0	0	0	0	0	0	0	1	0	0	0	1	0	1	0	1	1	0
Non-coding	Reference (intron)	SNP (intron)	0	1	0	0	0	0	0	0	0	0	0	0	0	0	0	1	0	1	0	1
Non-coding	SNP (intergenic)	Deletion (intergenic)	1	1	0	1	0	0	0	0	1	0	0	1	1	1	1	0	0	1	0	0
Non-coding	SNP (intergenic)	Different SNP_double_mutation (intergenic)	1	1	1	1	1	1	1	1	1	1	1	1	1	1	1	1	1	1	1	1
Non-coding	SNP (intergenic)	Insertion (intergenic)	0	0	1	1	1	1	0	1	0	0	1	1	1	1	1	1	1	1	0	1
Non-coding	SNP (intergenic)	Reference (intergenic)	1	1	1	1	1	1	1	1	1	1	1	1	1	1	1	1	1	1	1	1
Non-coding	SNP (intron)	Reference (intron)	1	0	0	0	0	0	0	0	0	0	0	0	0	0	0	0	1	0	0	0
	Summary	Sum (Coding)	83	127	53	66	72	85	77	79	64	59	114	105	110	97	105	102	82	120	66	75
		Sum (Coding, Indels only)	18	20	13	14	17	14	23	10	17	21	20	23	19	24	21	20	22	21	14	11
		Sum (Coding, Indels frameshift only)	9	7	4	9	12	4	16	3	5	5	4	10	7	10	5	6	13	11	3	4
		Sum (Coding, Non-synonymous only)	16	24	11	10	14	12	19	11	8	9	15	23	16	20	20	13	13	22	15	12
		Sum (Coding, Nonsense only)	0	0	0	0	0	0	0	0	0	0	0	0	0	1	0	0	0	1	0	0
		Sum (Coding, revert back only)	32	63	21	34	31	50	18	45	34	26	63	41	66	40	46	55	36	48	27	34
		Sum (Coding Synonymous only)	17	20	8	8	10	9	17	13	5	3	16	18	9	12	18	14	11	28	10	18
		Sum (Non-coding)	14	13	11	12	11	11	10	13	12	12	11	14	14	15	14	14	14	15	13	11
		Sum	97	140	64	78	83	96	87	92	76	71	125	119	124	112	119	116	96	135	79	86
