# Supplementary material for: Population genetics and microevolution of clinical Candida glabrata reveals recombinant sequence types and hyper-variation within mitochondrial genomes, virulence genes, and drug targets
Source: Genetics. 2022 Feb 23;221(1):iyac031. doi: 10.1093/genetics/iyac031 (PMC9071574; doi:10.1093/genetics/iyac031)
Supplement: iyac031_Supplementary_Table_S8 [file iyac031_supplementary_table_s8.xlsx]

## Sheet: Sheet1
Type	Systematic Name	Locus ID	Calhoun 1	Calhoun 2	Protein name	NCBI blast result	Case 1 (A->B)	Case 2 (A->B)	Case 3 (A->B)	Case 3 (B->C)	Case 3 (C->D)	Case 3 (D->E)	Case 3 (E->F)	Case 4 (A->F)	Case 5 (F->G)	Case 5 (G->H)	Case 6 (A->B)	Case 6 (B->C)	Case 6 (C->D)	Case 6 (D->E)	Case 6 (E->H)	Case 6 (H->I)	Case 6 (I->J)	Case 6 (J->K)	Case 7 (A->B)	Case 7 (B->C)
Adhesive proteins	CAGL0C00110g	CAGL-IPF9053	7000007655477820	7000007655477819	Epa6p	Epa1–7p			ref_to_snp;loc_in_cds:2003,codon_pos:2,codon:tCt-tTt,pep:S->F,Ser-668-Phe,(NSY) ref_to_snp;loc_in_cds:891,codon_pos:3,codon:atT-atC,pep:I->I,Ile-297-Ile,(SYN) ref_to_snp;loc_in_cds:414,codon_pos:3,codon:atG-atA,pep:M->I,Met-138-Ile,(NSY)	snp_to_ref;loc_in_cds:2003,codon_pos:2,codon:TCT snp_to_ref;loc_in_cds:1962,codon_pos:3,codon:GCA	ref_to_snp;loc_in_cds:2003,codon_pos:2,codon:tCt-tTt,pep:S->F,Ser-668-Phe,(NSY) ref_to_snp;loc_in_cds:1962,codon_pos:3,codon:gcA-gcG,pep:A->A,Ala-654-Ala,(SYN)	snp_to_ref;loc_in_cds:2003,codon_pos:2,codon:TCT snp_to_ref;loc_in_cds:1962,codon_pos:3,codon:GCA	ref_to_snp;loc_in_cds:2091,codon_pos:3,codon:acG-acA,pep:T->T,Thr-697-Thr,(SYN) ref_to_snp;loc_in_cds:2003,codon_pos:2,codon:tCt-tTt,pep:S->F,Ser-668-Phe,(NSY) ref_to_snp;loc_in_cds:414,codon_pos:3,codon:atG-atA,pep:M->I,Met-138-Ile,(NSY)									ref_to_snp;loc_in_cds:208,codon_pos:1,codon:Tat-Cat,pep:Y->H,Tyr-70-His,(NSY)		ref_to_snp;loc_in_cds:643,codon_pos:1,codon:Cta-Tta,pep:L->L,Leu-215-Leu,(SYN)
Adhesive proteins	CAGL0E06666g	CAGL-IPF5969	7000007655480239	7000007655480238	Epa2p	Epa1–7p								ref_to_snp;loc_in_cds:3896,codon_pos:2,codon:aAc-aCc,pep:N->T,Asn-1299-Thr,(NSY) ref_to_ins;loc_in_cds:2374,codon_pos:1,codon:AAC,INSERTION[4]		ref_to_del;loc_in_cds:1158,codon_pos:3,codon:GTC,DELETION[-15]	ins_to_ref;loc_in_cds:1141,codon_pos:1,codon:GTT ins_to_ref;loc_in_cds:1140,codon_pos:3,codon:TCC ins_to_ref;loc_in_cds:1135,codon_pos:1,codon:TCA ins_to_ref;loc_in_cds:1132,codon_pos:1,codon:CCA snp_to_ref;loc_in_cds:1130,codon_pos:2,codon:AAC ins_to_ref;loc_in_cds:1127,codon_pos:2,codon:GTC ins_to_ref;loc_in_cds:1126,codon_pos:1,codon:GTC snp_to_ref;loc_in_cds:1120,codon_pos:1,codon:CCC					ref_to_ins;loc_in_cds:1119,codon_pos:3,codon:TCC,INSERTION[93]	ins_to_dif_ins;loc_in_cds:1119,codon_pos:3,codon:TCC,INSERTION[47]	ref_to_snp;loc_in_cds:2400,codon_pos:3,codon:tcT-tcA,pep:S->S,Ser-800-Ser,(SYN) ref_to_snp;loc_in_cds:2397,codon_pos:3,codon:tcT-tcC,pep:S->S,Ser-799-Ser,(SYN) snp_to_ref;loc_in_cds:1130,codon_pos:2,codon:AAC del_to_ref;loc_in_cds:1127,codon_pos:2,codon:GTC ins_to_ref;loc_in_cds:1119,codon_pos:3,codon:TCC
Adhesive proteins	CAGL0E06688g	CAGL-IPF9553	7000007655480242	7000007655480241	Epa3p	Epa1–7p	ref_to_del;loc_in_cds:2396,codon_pos:2,codon:ACA,DELETION[-1] ref_to_ins;loc_in_cds:1053,codon_pos:3,codon:TCT,INSERTION[15] ref_to_ins;loc_in_cds:1030,codon_pos:1,codon:AAC,INSERTION[4] ref_to_ins;loc_in_cds:1030,codon_pos:1,codon:AAC,INSERTION[4] ref_to_ins;loc_in_cds:1028,codon_pos:2,codon:GTC,INSERTION[9]	ref_to_snp;loc_in_cds:2304,codon_pos:3,codon:acG-acT,pep:T->T,Thr-768-Thr,(SYN)			snp_to_ref;loc_in_cds:1539,codon_pos:3,codon:GTC	ref_to_snp;loc_in_cds:1539,codon_pos:3,codon:gtC-gtG,pep:V->V,Val-513-Val,(SYN)		ref_to_snp;loc_in_cds:1119,codon_pos:3,codon:tcC-tcA,pep:S->S,Ser-373-Ser,(SYN)	ref_to_snp;loc_in_cds:2259,codon_pos:3,codon:ccA-ccG,pep:P->P,Pro-753-Pro,(SYN)	ref_to_snp;loc_in_cds:2224,codon_pos:1,codon:Agt-Ggt,pep:S->G,Ser-742-Gly,(NSY) ref_to_ins;loc_in_cds:1029,codon_pos:3,codon:GTC,INSERTION[30] snp_to_ref;loc_in_cds:1026,codon_pos:3,codon:TCT	ref_to_del;loc_in_cds:2786,codon_pos:2,codon:AGC,DELETION[-42] ref_to_snp;loc_in_cds:2319,codon_pos:3,codon:aaT-aaC,pep:N->N,Asn-773-Asn,(SYN) ref_to_snp;loc_in_cds:2276,codon_pos:2,codon:gCg-gTg,pep:A->V,Ala-759-Val,(NSY) ref_to_del;loc_in_cds:1080,codon_pos:3,codon:GCT,DELETION[-16] ins_to_snp;loc_in_cds:1002,codon_pos:3,codon:gaA-gaG,pep:E->E,Glu-334-Glu,(SYN)	del_to_ref;loc_in_cds:2786,codon_pos:2,codon:AGC del_to_ref;loc_in_cds:1080,codon_pos:3,codon:GCT del_to_ref;loc_in_cds:1060,codon_pos:1,codon:AAC del_to_ref;loc_in_cds:1045,codon_pos:1,codon:AAC snp_to_ref;loc_in_cds:1002,codon_pos:3,codon:GAA	ref_to_del;loc_in_cds:2786,codon_pos:2,codon:AGC,DELETION[-42] snp_to_ref;loc_in_cds:2276,codon_pos:2,codon:GCG ref_to_ins;loc_in_cds:1002,codon_pos:3,codon:GAA,INSERTION[15]	del_to_ref;loc_in_cds:2786,codon_pos:2,codon:AGC ins_to_ref;loc_in_cds:1002,codon_pos:3,codon:GAA	ref_to_del;loc_in_cds:2786,codon_pos:2,codon:AGC,DELETION[-42]	ref_to_snp;loc_in_cds:1137,codon_pos:3,codon:gtC-gtT,pep:V->V,Val-379-Val,(SYN)	ref_to_del;loc_in_cds:1146,codon_pos:3,codon:TCT,DELETION[-15]	del_to_ref;loc_in_cds:2786,codon_pos:2,codon:AGC	snp_to_ref;loc_in_cds:1131,codon_pos:3,codon:TCA	del_to_ref;loc_in_cds:2761,codon_pos:1,codon:AAC del_to_ref;loc_in_cds:2748,codon_pos:3,codon:GGC ref_to_snp;loc_in_cds:1923,codon_pos:3,codon:tcC-tcA,pep:S->S,Ser-641-Ser,(SYN) ref_to_snp;loc_in_cds:1920,codon_pos:3,codon:tcT-tcC,pep:S->S,Ser-640-Ser,(SYN) ref_to_snp;loc_in_cds:1911,codon_pos:3,codon:gtG-gtC,pep:V->V,Val-637-Val,(SYN)
Adhesive proteins	CAGL0J11968g	CAGL-IPF8937	7000007655487154	7000007655487153		Epa1–7p	ref_to_snp;loc_in_cds:1200,codon_pos:3,codon:tcA-tcG,pep:S->S,Ser-400-Ser,(SYN)	ref_to_del;loc_in_cds:2174,codon_pos:2,codon:AGA,DELETION[-3]			del_to_ref;loc_in_cds:2174,codon_pos:2,codon:AGA	ref_to_del;loc_in_cds:2169,codon_pos:3,codon:AGT,DELETION[-18]	del_to_ref;loc_in_cds:2169,codon_pos:3,codon:AGT		snp_to_ref;loc_in_cds:1250,codon_pos:2,codon:TCG snp_to_ref;loc_in_cds:1256,codon_pos:2,codon:CCA	ref_to_del;loc_in_cds:1249,codon_pos:1,codon:TCG,DELETION[-3] ref_to_del;loc_in_cds:1253,codon_pos:2,codon:ATA,DELETION[-9]									snp_to_ref;loc_in_cds:1515,codon_pos:3,codon:TCG
Adhesive proteins	CAGL0M00132g	CAGL-IPF5389	7000007655490646	7000007655490645		Epa1–7p		del_to_ref;loc_in_cds:1305,codon_pos:3,codon:CCT	ref_to_snp;loc_in_cds:1425,codon_pos:3,codon:atG-atA,pep:M->I,Met-475-Ile,(NSY) ref_to_snp;loc_in_cds:1401,codon_pos:3,codon:atA-atG,pep:I->M,Ile-467-Met,(NSY)	snp_to_ref;loc_in_cds:1425,codon_pos:3,codon:ATG snp_to_ref;loc_in_cds:1401,codon_pos:3,codon:ATA	ref_to_del;loc_in_cds:1757,codon_pos:2,codon:GTG,DELETION[-5] ref_to_del;loc_in_cds:1750,codon_pos:1,codon:AGC,DELETION[-205]	del_to_ref;loc_in_cds:1757,codon_pos:2,codon:GTG del_to_ref;loc_in_cds:1750,codon_pos:1,codon:AGC	snp_to_ref;loc_in_cds:1401,codon_pos:3,codon:ATA			snp_to_ref;loc_in_cds:1524,codon_pos:3,codon:ATG		ref_to_del;loc_in_cds:1710,codon_pos:3,codon:ATG,DELETION[-12]	ref_to_del;loc_in_cds:1585,codon_pos:1,codon:ATG,DELETION[-85]	del_to_ref;loc_in_cds:1710,codon_pos:3,codon:ATG del_to_ref;loc_in_cds:1585,codon_pos:1,codon:ATG ref_to_del;loc_in_cds:1305,codon_pos:3,codon:CCT,DELETION[-48]	del_to_ref;loc_in_cds:1305,codon_pos:3,codon:CCT	ref_to_del;loc_in_cds:1710,codon_pos:3,codon:ATG,DELETION[-12] ref_to_del;loc_in_cds:1305,codon_pos:3,codon:CCT,DELETION[-48]	del_to_ref;loc_in_cds:1710,codon_pos:3,codon:ATG del_to_ref;loc_in_cds:1305,codon_pos:3,codon:CCT	ref_to_del;loc_in_cds:1710,codon_pos:3,codon:ATG,DELETION[-12]	ref_to_del;loc_in_cds:1278,codon_pos:3,codon:ATG,DELETION[-72]
Adhesive proteins	CAGL0G10219g	CAGL-IPF1499	7000007655482753	7000007655482752		S. cerevisiae flocculins		ref_to_snp;loc_in_cds:2136,codon_pos:3,codon:acT-acC,pep:T->T,Thr-712-Thr,(SYN) snp_to_ref;loc_in_cds:2350,codon_pos:1,codon:ACT	ref_to_snp;loc_in_cds:2613,codon_pos:3,codon:ggC-ggT,pep:G->G,Gly-871-Gly,(SYN) ref_to_snp;loc_in_cds:2623,codon_pos:1,codon:Ggg-Cgg,pep:G->R,Gly-875-Arg,(NSY)	ref_to_del;loc_in_cds:2602,codon_pos:1,codon:TCT,DELETION[-5] snp_to_ref;loc_in_cds:2623,codon_pos:1,codon:GGG	snp_to_ref;loc_in_cds:2170,codon_pos:1,codon:ACT snp_to_ref;loc_in_cds:2435,codon_pos:2,codon:GCA ref_to_snp;loc_in_cds:2623,codon_pos:1,codon:Ggg-Cgg,pep:G->R,Gly-875-Arg,(NSY)	ref_to_snp;loc_in_cds:2170,codon_pos:1,codon:Act-Cct,pep:T->P,Thr-724-Pro,(NSY) ref_to_snp;loc_in_cds:2434,codon_pos:1,codon:Gca-Aca,pep:A->T,Ala-812-Thr,(NSY) del_to_ref;loc_in_cds:2600,codon_pos:2,codon:GGA del_to_ref;loc_in_cds:2602,codon_pos:1,codon:TCT snp_to_ref;loc_in_cds:2613,codon_pos:3,codon:GGC snp_to_ref;loc_in_cds:2623,codon_pos:1,codon:GGG	snp_to_ref;loc_in_cds:2136,codon_pos:3,codon:ACT snp_to_ref;loc_in_cds:2170,codon_pos:1,codon:ACT snp_to_ref;loc_in_cds:2232,codon_pos:3,codon:ACC ref_to_del;loc_in_cds:2600,codon_pos:2,codon:GGA,DELETION[-1] ref_to_del;loc_in_cds:2602,codon_pos:1,codon:TCT,DELETION[-5] ref_to_snp;loc_in_cds:2613,codon_pos:3,codon:ggC-ggT,pep:G->G,Gly-871-Gly,(SYN)	ref_to_snp;loc_in_cds:2240,codon_pos:2,codon:aCc-aTc,pep:T->I,Thr-747-Ile,(NSY) snp_to_ref;loc_in_cds:2605,codon_pos:1,codon:GGA			snp_to_ref;loc_in_cds:2211,codon_pos:3,codon:GGT	ref_to_snp;loc_in_cds:2240,codon_pos:2,codon:aCc-aTc,pep:T->I,Thr-747-Ile,(NSY) snp_to_ref;loc_in_cds:2298,codon_pos:3,codon:ACC ref_to_ins;loc_in_cds:2776,codon_pos:1,codon:GGC,INSERTION[1] ref_to_snp;loc_in_cds:2777,codon_pos:2,codon:gGc-gAc,pep:G->D,Gly-926-Asp,(NSY)	ref_to_snp;loc_in_cds:2224,codon_pos:1,codon:Ata-Gta,pep:I->V,Ile-742-Val,(NSY) snp_to_ref;loc_in_cds:2238,codon_pos:3,codon:ATC snp_to_ref;loc_in_cds:2240,codon_pos:2,codon:ACC ref_to_del;loc_in_cds:2759,codon_pos:2,codon:CAA,DELETION[-6] ins_to_ref;loc_in_cds:2776,codon_pos:1,codon:GGC snp_to_ref;loc_in_cds:2777,codon_pos:2,codon:GGC	snp_to_ref;loc_in_cds:2224,codon_pos:1,codon:ATA ref_to_snp;loc_in_cds:2307,codon_pos:3,codon:tcG-tcT,pep:S->S,Ser-769-Ser,(SYN) del_to_ref;loc_in_cds:2759,codon_pos:2,codon:CAA ref_to_snp;loc_in_cds:2766,codon_pos:3,codon:ggA-ggG,pep:G->G,Gly-922-Gly,(SYN) ref_to_snp;loc_in_cds:2778,codon_pos:3,codon:ggC-ggA,pep:G->G,Gly-926-Gly,(SYN)	ref_to_snp;loc_in_cds:2211,codon_pos:3,codon:ggT-ggC,pep:G->G,Gly-737-Gly,(SYN) snp_to_ref;loc_in_cds:2307,codon_pos:3,codon:TCG ref_to_snp;loc_in_cds:2724,codon_pos:3,codon:agC-agT,pep:S->S,Ser-908-Ser,(SYN) snp_to_ref;loc_in_cds:2766,codon_pos:3,codon:GGA	ref_to_snp;loc_in_cds:2224,codon_pos:1,codon:Ata-Gta,pep:I->V,Ile-742-Val,(NSY) snp_to_ref;loc_in_cds:2724,codon_pos:3,codon:AGC ins_to_ref;loc_in_cds:2760,codon_pos:3,codon:CAA ref_to_snp;loc_in_cds:2766,codon_pos:3,codon:ggA-ggG,pep:G->G,Gly-922-Gly,(SYN) ref_to_del;loc_in_cds:2776,codon_pos:1,codon:GGC,DELETION[-9] ins_to_snp;loc_in_cds:2788,codon_pos:1,codon:Gca-Cca,pep:A->P,Ala-930-Pro,(NSY)…	ref_to_snp;loc_in_cds:2208,codon_pos:3,codon:aaT-aaA,pep:N->K,Asn-736-Lys,(NSY) ref_to_snp;loc_in_cds:2209,codon_pos:1,codon:Ggt-Agc,pep:G->S,Gly-737-Ser,(NSY) snp_to_ref;loc_in_cds:2224,codon_pos:1,codon:ATA ref_to_snp;loc_in_cds:2235,codon_pos:3,codon:acG-acA,pep:T->T,Thr-745-Thr,(SYN) del_to_dif_del;loc_in_cds:2776,codon_pos:1,codon:GGC,DELETION[-3]	snp_to_ref;loc_in_cds:2208,codon_pos:3,codon:AAT snp_to_ref;loc_in_cds:2209,codon_pos:1,codon:GGT
Adhesive proteins	CAGL0H10626g	CAGL-IPF8809	7000007655484156	7000007655484155		S. cerevisiae flocculins	snp_to_ref;loc_in_cds:1474,codon_pos:1,codon:GTT ref_to_snp;loc_in_cds:3086,codon_pos:2,codon:aCa-aTa,pep:T->I,Thr-1029-Ile,(NSY)					ref_to_snp;loc_in_cds:3219,codon_pos:3,codon:acT-acC,pep:T->T,Thr-1073-Thr,(SYN)	ref_to_snp;loc_in_cds:1192,codon_pos:1,codon:Ttc-Gtc,pep:F->V,Phe-398-Val,(NSY) ref_to_snp;loc_in_cds:3120,codon_pos:3,codon:gtT-gtC,pep:V->V,Val-1040-Val,(SYN)	snp_to_ref;loc_in_cds:2964,codon_pos:3,codon:GTT snp_to_ref;loc_in_cds:3086,codon_pos:2,codon:ACA snp_to_ref;loc_in_cds:3100,codon_pos:1,codon:AAT			snp_to_ref;loc_in_cds:3100,codon_pos:1,codon:AAT snp_to_ref;loc_in_cds:3102,codon_pos:3,codon:AAT snp_to_ref;loc_in_cds:3111,codon_pos:3,codon:ACA	snp_to_ref;loc_in_cds:2313,codon_pos:3,codon:CCG snp_to_ref;loc_in_cds:2329,codon_pos:1,codon:TAC snp_to_ref;loc_in_cds:2334,codon_pos:3,codon:ACC snp_to_ref;loc_in_cds:3147,codon_pos:3,codon:GGC	ref_to_snp;loc_in_cds:3120,codon_pos:3,codon:gtT-gtA,pep:V->V,Val-1040-Val,(SYN) ref_to_snp;loc_in_cds:3369,codon_pos:3,codon:gaT-gaC,pep:D->D,Asp-1123-Asp,(SYN)	snp_to_ref;loc_in_cds:3120,codon_pos:3,codon:GTT ref_to_snp;loc_in_cds:3126,codon_pos:3,codon:atT-atG,pep:I->M,Ile-1042-Met,(NSY) ref_to_snp;loc_in_cds:3756,codon_pos:3,codon:tcA-tcC,pep:S->S,Ser-1252-Ser,(SYN)	snp_to_ref;loc_in_cds:3126,codon_pos:3,codon:ATT	ref_to_snp;loc_in_cds:3120,codon_pos:3,codon:gtT-gtA,pep:V->V,Val-1040-Val,(SYN)	snp_to_ref;loc_in_cds:3100,codon_pos:1,codon:AAT snp_to_ref;loc_in_cds:3102,codon_pos:3,codon:AAT snp_to_ref;loc_in_cds:3111,codon_pos:3,codon:ACA ref_to_snp;loc_in_cds:3369,codon_pos:3,codon:gaT-gaC,pep:D->D,Asp-1123-Asp,(SYN) snp_to_ref;loc_in_cds:3762,codon_pos:3,codon:GCC ins_to_ref;loc_in_cds:3773,codon_pos:2,codon:GGA ins_to_ref;loc_in_cds:3774,codon_pos:3,codon:GGA ref_to_del;loc_in_cds:37…	ref_to_snp;loc_in_cds:3100,codon_pos:1,codon:Aat-Gac,pep:N->D,Asn-1034-Asp,(NSY) ref_to_snp;loc_in_cds:3102,codon_pos:3,codon:aaT-gaC,pep:N->D,Asn-1034-Asp,(NSY) ref_to_snp;loc_in_cds:3267,codon_pos:3,codon:tcG-tcT,pep:S->S,Ser-1089-Ser,(SYN) ref_to_snp;loc_in_cds:3315,codon_pos:3,codon:acC-acA,pep:T->T,Thr-1105-Thr,(SYN) ref_to_snp;loc_in_cds:3318,codon_pos:3,codon:acG-acA,pep:T->T,Thr-1106-Thr,…		snp_to_ref;loc_in_cds:3327,codon_pos:3,codon:AAT
Adhesive proteins	CAGL0I10098g	CAGL-IPF9938	7000007655485477	7000007655485476		S. cerevisiae flocculins	snp_to_ref;loc_in_cds:4590,codon_pos:3,codon:AAT ref_to_snp;loc_in_cds:2112,codon_pos:3,codon:ggT-ggC,pep:G->G,Gly-704-Gly,(SYN)		del_to_ref;loc_in_cds:1296,codon_pos:3,codon:TCT									ref_to_del;loc_in_cds:1264,codon_pos:1,codon:AAC,DELETION[-2] ref_to_del;loc_in_cds:1261,codon_pos:1,codon:TCC,DELETION[-31] ref_to_del;loc_in_cds:1194,codon_pos:3,codon:GGC,DELETION[-33]	ref_to_snp;loc_in_cds:4590,codon_pos:3,codon:aaT-aaC,pep:N->N,Asn-1530-Asn,(SYN) ref_to_del;loc_in_cds:4510,codon_pos:1,codon:TCC,DELETION[-15] ref_to_del;loc_in_cds:4490,codon_pos:2,codon:AAT,DELETION[-84] del_to_ref;loc_in_cds:1264,codon_pos:1,codon:AAC del_to_ref;loc_in_cds:1261,codon_pos:1,codon:TCC snp_to_ref;loc_in_cds:1221,codon_pos:3,codon:GGT del_to_ref;loc_in_cds:1194,codon_pos:3,codon:…	del_to_ref;loc_in_cds:4510,codon_pos:1,codon:TCC del_to_ref;loc_in_cds:4490,codon_pos:2,codon:AAT		ref_to_ins;loc_in_cds:1165,codon_pos:1,codon:AAC,INSERTION[1]	ins_to_ref;loc_in_cds:1165,codon_pos:1,codon:AAC ins_to_snp;loc_in_cds:1164,codon_pos:3,codon:tcC-tcT,pep:S->S,Ser-388-Ser,(SYN)	ref_to_del;loc_in_cds:1194,codon_pos:3,codon:GGC,DELETION[-33]	del_to_ref;loc_in_cds:1296,codon_pos:3,codon:TCT	ref_to_del;loc_in_cds:2835,codon_pos:3,codon:GGT,DELETION[-66]
Adhesive proteins	CAGL0I10362g	CAGL-IPF6446	7000007655485498	7000007655485497		S. cerevisiae flocculins	snp_to_ref;loc_in_cds:3048,codon_pos:3,codon:GAG snp_to_ref;loc_in_cds:3050,codon_pos:2,codon:GCT snp_to_ref;loc_in_cds:3051,codon_pos:3,codon:GCT	ins_to_ref;loc_in_cds:2461,codon_pos:1,codon:ATA del_to_ref;loc_in_cds:2464,codon_pos:1,codon:GGA
Adhesive proteins	CAGL0G04125g	CAGL-IPF7100	7000007655481957	7000007655481956		S. cerevisiae agglutinin Sag1p								ins_to_ref;loc_in_cds:1233,codon_pos:3,codon:TCA	ref_to_ins;loc_in_cds:1485,codon_pos:3,codon:ACC,INSERTION[24]			ref_to_snp;loc_in_cds:1242,codon_pos:3,codon:agC-agT,pep:S->S,Ser-414-Ser,(SYN) ref_to_snp;loc_in_cds:1243,codon_pos:1,codon:Acc-Tcc,pep:T->S,Thr-415-Ser,(NSY) ref_to_snp;loc_in_cds:1259,codon_pos:2,codon:aGt-aTc,pep:S->I,Ser-420-Ile,(NSY) ref_to_snp;loc_in_cds:1260,codon_pos:3,codon:agT-atC,pep:S->I,Ser-420-Ile,(NSY)	snp_to_ref;loc_in_cds:1242,codon_pos:3,codon:AGC snp_to_ref;loc_in_cds:1243,codon_pos:1,codon:ACC snp_to_ref;loc_in_cds:1259,codon_pos:2,codon:AGT snp_to_ref;loc_in_cds:1260,codon_pos:3,codon:AGT			ref_to_ins;loc_in_cds:1233,codon_pos:3,codon:TCA,INSERTION[36]
Adhesive proteins	CAGL0K00110g	CAGL-IPF9379	7000007655487180	7000007655487179		C. albicans Hyr1p		ref_to_snp;loc_in_cds:1108,codon_pos:1,codon:Att-Gtt,pep:I->V,Ile-370-Val,(NSY) snp_to_ref;loc_in_cds:1068,codon_pos:3,codon:GTA ref_to_snp;loc_in_cds:1023,codon_pos:3,codon:ccC-ccT,pep:P->P,Pro-341-Pro,(SYN)				snp_to_ref;loc_in_cds:1108,codon_pos:1,codon:ATT	ref_to_snp;loc_in_cds:1108,codon_pos:1,codon:Att-Gtt,pep:I->V,Ile-370-Val,(NSY)						ref_to_snp;loc_in_cds:1090,codon_pos:1,codon:Gaa-Aaa,pep:E->K,Glu-364-Lys,(NSY)	snp_to_ref;loc_in_cds:1090,codon_pos:1,codon:GAA		ref_to_snp;loc_in_cds:1068,codon_pos:3,codon:gtA-gtG,pep:V->V,Val-356-Val,(SYN)	snp_to_ref;loc_in_cds:1068,codon_pos:3,codon:GTA
Adhesive proteins	CAGL0J01727g	CAGL-IPF7834	7000007655485788	7000007655485787		S. cerevisiae Awa1p and Yol155c	ref_to_del;loc_in_cds:2083,codon_pos:1,codon:ATG,DELETION[-4] ref_to_del;loc_in_cds:2078,codon_pos:2,codon:TCT,DELETION[-83] ref_to_snp;loc_in_cds:1953,codon_pos:3,codon:atA-atG,pep:I->M,Ile-651-Met,(NSY)	ref_to_del;loc_in_cds:2314,codon_pos:1,codon:TCT,DELETION[-72]							ref_to_del;loc_in_cds:2209,codon_pos:1,codon:CCA,DELETION[-6] ref_to_del;loc_in_cds:2200,codon_pos:1,codon:AAC,DELETION[-1] ref_to_del;loc_in_cds:2196,codon_pos:3,codon:CCA,DELETION[-23] snp_to_ref;loc_in_cds:1362,codon_pos:3,codon:GTC		ref_to_snp;loc_in_cds:1653,codon_pos:3,codon:agT-agG,pep:S->R,Ser-551-Arg,(NSY) ref_to_snp;loc_in_cds:1623,codon_pos:3,codon:ccA-ccG,pep:P->P,Pro-541-Pro,(SYN) ref_to_snp;loc_in_cds:1617,codon_pos:3,codon:tcT-tcC,pep:S->S,Ser-539-Ser,(SYN)
Adhesive proteins	CAGL0J02530g	CAGL-IPF6521	7000007655485892	7000007655485891		S. cerevisiae Awa1p and Yol155c	ref_to_del;loc_in_cds:1413,codon_pos:3,codon:TCC,DELETION[-36] ref_to_snp;loc_in_cds:1161,codon_pos:3,codon:tcC-tcT,pep:S->S,Ser-387-Ser,(SYN) ref_to_snp;loc_in_cds:1107,codon_pos:3,codon:tcC-tcT,pep:S->S,Ser-369-Ser,(SYN) ref_to_snp;loc_in_cds:1101,codon_pos:3,codon:gaG-gaA,pep:E->E,Glu-367-Glu,(SYN) ref_to_snp;loc_in_cds:1080,codon_pos:3,codon:gtT-gtG,pep:V->V,Val-360-Val,(SYN) ref_to_del;loc_i…	ref_to_del;loc_in_cds:1413,codon_pos:3,codon:TCC,DELETION[-36] del_to_ref;loc_in_cds:1197,codon_pos:3,codon:TCT	del_to_ref;loc_in_cds:1236,codon_pos:3,codon:TCA	ref_to_del;loc_in_cds:1236,codon_pos:3,codon:TCA,DELETION[-18] ref_to_del;loc_in_cds:1197,codon_pos:3,codon:TCT,DELETION[-180]	del_to_ref;loc_in_cds:1236,codon_pos:3,codon:TCA del_to_ref;loc_in_cds:1197,codon_pos:3,codon:TCT	del_to_ref;loc_in_cds:1191,codon_pos:3,codon:GAA	ref_to_del;loc_in_cds:1413,codon_pos:3,codon:TCC,DELETION[-36]		ins_to_ref;loc_in_cds:2040,codon_pos:3,codon:GCC										ref_to_del;loc_in_cds:1164,codon_pos:3,codon:TCA,DELETION[-18] ref_to_del;loc_in_cds:1137,codon_pos:3,codon:GAA,DELETION[-36] ref_to_del;loc_in_cds:1071,codon_pos:3,codon:TCT,DELETION[-54]	del_to_ref;loc_in_cds:1164,codon_pos:3,codon:TCA del_to_ref;loc_in_cds:1137,codon_pos:3,codon:GAA
Adhesive proteins	CAGL0L09911g	CAGL-IPF8781	7000007655490176	7000007655490175		S. cerevisiae Awa1p and Yol155c		snp_to_ref;loc_in_cds:1648,codon_pos:1,codon:GTT										snp_to_ref;loc_in_cds:1696,codon_pos:1,codon:ACT
Adhesive proteins	CAGL0C01133g	CAGL-IPF9456	7000007655477911	7000007655477910		C. glabrata adhesins, internal repeats	ref_to_snp;loc_in_cds:1761,codon_pos:3,codon:gaT-gaG,pep:D->E,Asp-587-Glu,(NSY)							snp_to_ref;loc_in_cds:1587,codon_pos:3,codon:ACC snp_to_ref;loc_in_cds:1908,codon_pos:3,codon:GAC	snp_to_ref;loc_in_cds:2013,codon_pos:3,codon:GCG			snp_to_ref;loc_in_cds:1290,codon_pos:3,codon:GGG snp_to_ref;loc_in_cds:1296,codon_pos:3,codon:ACG		ref_to_snp;loc_in_cds:1685,codon_pos:2,codon:gCg-gAc,pep:A->D,Ala-562-Asp,(NSY) ref_to_snp;loc_in_cds:1686,codon_pos:3,codon:gcG-gaC,pep:A->D,Ala-562-Asp,(NSY) snp_to_ref;loc_in_cds:2268,codon_pos:3,codon:TCT	snp_to_ref;loc_in_cds:1125,codon_pos:3,codon:ACC ref_to_snp;loc_in_cds:1296,codon_pos:3,codon:acG-acA,pep:T->T,Thr-432-Thr,(SYN) snp_to_ref;loc_in_cds:1685,codon_pos:2,codon:GCG snp_to_ref;loc_in_cds:1686,codon_pos:3,codon:GCG	ref_to_snp;loc_in_cds:2013,codon_pos:3,codon:gcG-gcC,pep:A->A,Ala-671-Ala,(SYN) snp_to_ref;loc_in_cds:2356,codon_pos:1,codon:AGT	snp_to_ref;loc_in_cds:2013,codon_pos:3,codon:GCG	ref_to_snp;loc_in_cds:1125,codon_pos:3,codon:acC-acT,pep:T->T,Thr-375-Thr,(SYN) snp_to_ref;loc_in_cds:1296,codon_pos:3,codon:ACG		ref_to_snp;loc_in_cds:1518,codon_pos:3,codon:gtG-gtA,pep:V->V,Val-506-Val,(SYN)
Adhesive proteins	CAGL0C00968g	CAGL-IPF9514	7000007655477908	7000007655477907		C. glabrata adhesins, internal repeats		snp_to_ref;loc_in_cds:206,codon_pos:2,codon:GTA snp_to_ref;loc_in_cds:210,codon_pos:3,codon:GCT		ref_to_del;loc_in_cds:2641,codon_pos:1,codon:ACC,DELETION[-96]	del_to_ref;loc_in_cds:2641,codon_pos:1,codon:ACC	ins_to_ref;loc_in_cds:2236,codon_pos:1,codon:GGT	ref_to_del;loc_in_cds:2641,codon_pos:1,codon:ACC,DELETION[-96]	snp_to_ref;loc_in_cds:2609,codon_pos:2,codon:AAC del_to_ref;loc_in_cds:2689,codon_pos:1,codon:ACC	snp_to_ref;loc_in_cds:163,codon_pos:1,codon:GCT snp_to_ref;loc_in_cds:199,codon_pos:1,codon:TCA snp_to_ref;loc_in_cds:204,codon_pos:3,codon:TTC snp_to_ref;loc_in_cds:206,codon_pos:2,codon:GTA snp_to_ref;loc_in_cds:210,codon_pos:3,codon:GCT snp_to_ref;loc_in_cds:2958,codon_pos:3,codon:TCT	ref_to_snp;loc_in_cds:163,codon_pos:1,codon:Gct-Act,pep:A->T,Ala-55-Thr,(NSY) ref_to_snp;loc_in_cds:199,codon_pos:1,codon:Tca-Aca,pep:S->T,Ser-67-Thr,(NSY) ref_to_snp;loc_in_cds:204,codon_pos:3,codon:ttC-ttG,pep:F->L,Phe-68-Leu,(NSY) ref_to_snp;loc_in_cds:206,codon_pos:2,codon:gTa-gAa,pep:V->E,Val-69-Glu,(NSY) ref_to_snp;loc_in_cds:210,codon_pos:3,codon:gcT-gcC,pep:A->A,Ala-70-Ala,(SYN) ref_to_sn…	snp_to_ref;loc_in_cds:199,codon_pos:1,codon:TCA ref_to_del;loc_in_cds:2606,codon_pos:2,codon:TCT,DELETION[-3] ref_to_del;loc_in_cds:2610,codon_pos:3,codon:AAC,DELETION[-9] ref_to_snp;loc_in_cds:2623,codon_pos:1,codon:Gct-Tct,pep:A->S,Ala-875-Ser,(NSY) ref_to_snp;loc_in_cds:2631,codon_pos:3,codon:tcT-tcC,pep:S->S,Ser-877-Ser,(SYN) del_to_ref;loc_in_cds:2839,codon_pos:1,codon:GCC del_to_ref;loc_in_…	ref_to_snp;loc_in_cds:198,codon_pos:3,codon:ttT-ttC,pep:F->F,Phe-66-Phe,(SYN) del_to_ref;loc_in_cds:2606,codon_pos:2,codon:TCT del_to_ref;loc_in_cds:2610,codon_pos:3,codon:AAC snp_to_ref;loc_in_cds:2623,codon_pos:1,codon:GCT snp_to_ref;loc_in_cds:2631,codon_pos:3,codon:TCT ref_to_snp;loc_in_cds:3057,codon_pos:3,codon:gcC-gcT,pep:A->A,Ala-1019-Ala,(SYN)	ref_to_snp;loc_in_cds:163,codon_pos:1,codon:Gct-Act,pep:A->T,Ala-55-Thr,(NSY) snp_to_ref;loc_in_cds:198,codon_pos:3,codon:TTT ref_to_snp;loc_in_cds:199,codon_pos:1,codon:Tca-Aca,pep:S->T,Ser-67-Thr,(NSY) ref_to_snp;loc_in_cds:204,codon_pos:3,codon:ttC-ttG,pep:F->L,Phe-68-Leu,(NSY) ref_to_snp;loc_in_cds:206,codon_pos:2,codon:gTa-gAa,pep:V->E,Val-69-Glu,(NSY) ref_to_snp;loc_in_cds:210,codon_pos:3,c…	snp_to_ref;loc_in_cds:163,codon_pos:1,codon:GCT snp_to_ref;loc_in_cds:330,codon_pos:3,codon:GGG ref_to_del;loc_in_cds:2839,codon_pos:1,codon:GCC,DELETION[-24] ref_to_del;loc_in_cds:2876,codon_pos:2,codon:TCT,DELETION[-75]	ref_to_snp;loc_in_cds:163,codon_pos:1,codon:Gct-Act,pep:A->T,Ala-55-Thr,(NSY) snp_to_ref;loc_in_cds:206,codon_pos:2,codon:GTA snp_to_ref;loc_in_cds:210,codon_pos:3,codon:GCT ref_to_snp;loc_in_cds:330,codon_pos:3,codon:ggG-ggT,pep:G->G,Gly-110-Gly,(SYN) ref_to_snp;loc_in_cds:3039,codon_pos:3,codon:gaC-gaA,pep:D->E,Asp-1013-Glu,(NSY)	snp_to_ref;loc_in_cds:163,codon_pos:1,codon:GCT del_to_ref;loc_in_cds:2839,codon_pos:1,codon:GCC del_to_ref;loc_in_cds:2876,codon_pos:2,codon:TCT snp_to_ref;loc_in_cds:3039,codon_pos:3,codon:GAC		ref_to_snp;loc_in_cds:199,codon_pos:1,codon:Tca-Aca,pep:S->T,Ser-67-Thr,(NSY) ref_to_snp;loc_in_cds:204,codon_pos:3,codon:ttC-ttG,pep:F->L,Phe-68-Leu,(NSY) ref_to_snp;loc_in_cds:206,codon_pos:2,codon:gTa-gAa,pep:V->E,Val-69-Glu,(NSY) ref_to_snp;loc_in_cds:210,codon_pos:3,codon:gcT-gcC,pep:A->A,Ala-70-Ala,(SYN) ref_to_snp;loc_in_cds:275,codon_pos:2,codon:aGt-aAt,pep:S->N,Ser-92-Asn,(NSY) ref_to_de…	snp_to_ref;loc_in_cds:1486,codon_pos:1,codon:ACG
Adhesive proteins	CAGL0E01661g	CAGL-IPF5474	7000007655479591	7000007655479590		C. glabrata adhesins, internal repeats		snp_to_ref;loc_in_cds:54,codon_pos:3,codon:TGC snp_to_ref;loc_in_cds:229,codon_pos:1,codon:TCA snp_to_ref;loc_in_cds:230,codon_pos:2,codon:TCA snp_to_ref;loc_in_cds:232,codon_pos:1,codon:GTT ref_to_snp;loc_in_cds:338,codon_pos:2,codon:aAc-aTc,pep:N->I,Asn-113-Ile,(NSY) ref_to_snp;loc_in_cds:514,codon_pos:1,codon:Tta-Gta,pep:L->V,Leu-172-Val,(NSY) ref_to_snp;loc_in_cds:530,codon_pos:2,codon:tAt-tT…	snp_to_ref;loc_in_cds:549,codon_pos:3,codon:TTG ref_to_snp;loc_in_cds:564,codon_pos:3,codon:atC-atT,pep:I->I,Ile-188-Ile,(SYN) snp_to_ref;loc_in_cds:594,codon_pos:3,codon:CCG ins_to_ref;loc_in_cds:690,codon_pos:3,codon:TAT snp_to_ref;loc_in_cds:759,codon_pos:3,codon:GCA snp_to_ref;loc_in_cds:798,codon_pos:3,codon:ATT ref_to_snp;loc_in_cds:2784,codon_pos:3,codon:ttC-ttT,pep:F->F,Phe-928-Phe,(SYN)	ref_to_snp;loc_in_cds:392,codon_pos:2,codon:gCa-gGa,pep:A->G,Ala-131-Gly,(NSY) ref_to_snp;loc_in_cds:514,codon_pos:1,codon:Tta-Gta,pep:L->V,Leu-172-Val,(NSY) ref_to_snp;loc_in_cds:530,codon_pos:2,codon:tAt-tTt,pep:Y->F,Tyr-177-Phe,(NSY) ref_to_snp;loc_in_cds:532,codon_pos:1,codon:Aaa-Gaa,pep:K->E,Lys-178-Glu,(NSY) ref_to_snp;loc_in_cds:549,codon_pos:3,codon:ttG-ttT,pep:L->F,Leu-183-Phe,(NSY) snp_…	snp_to_ref;loc_in_cds:283,codon_pos:1,codon:GGC snp_to_ref;loc_in_cds:290,codon_pos:2,codon:GTA snp_to_ref;loc_in_cds:292,codon_pos:1,codon:TTT snp_to_ref;loc_in_cds:296,codon_pos:2,codon:GAT snp_to_ref;loc_in_cds:392,codon_pos:2,codon:GCA ref_to_snp;loc_in_cds:798,codon_pos:3,codon:atT-atA,pep:I->I,Ile-266-Ile,(SYN) snp_to_ref;loc_in_cds:2784,codon_pos:3,codon:TTC	snp_to_ref;loc_in_cds:514,codon_pos:1,codon:TTA snp_to_ref;loc_in_cds:530,codon_pos:2,codon:TAT snp_to_ref;loc_in_cds:532,codon_pos:1,codon:AAA snp_to_ref;loc_in_cds:661,codon_pos:1,codon:GCA ins_to_ref;loc_in_cds:690,codon_pos:3,codon:TAT del_to_ref;loc_in_cds:691,codon_pos:1,codon:GGC snp_to_ref;loc_in_cds:705,codon_pos:3,codon:TTA snp_to_ref;loc_in_cds:708,codon_pos:3,codon:ACT snp_to_ref;loc_…	ref_to_snp;loc_in_cds:514,codon_pos:1,codon:Tta-Gta,pep:L->V,Leu-172-Val,(NSY) ref_to_snp;loc_in_cds:530,codon_pos:2,codon:tAt-tTt,pep:Y->F,Tyr-177-Phe,(NSY) ref_to_snp;loc_in_cds:532,codon_pos:1,codon:Aaa-Gaa,pep:K->E,Lys-178-Glu,(NSY) ref_to_snp;loc_in_cds:661,codon_pos:1,codon:Gca-Cca,pep:A->P,Ala-221-Pro,(NSY) ref_to_ins;loc_in_cds:690,codon_pos:3,codon:TAT,INSERTION[4] ref_to_del;loc_in_cds:…	snp_to_ref;loc_in_cds:2784,codon_pos:3,codon:TTC							ref_to_snp;loc_in_cds:2688,codon_pos:3,codon:acC-acA,pep:T->T,Thr-896-Thr,(SYN)	snp_to_ref;loc_in_cds:2688,codon_pos:3,codon:ACC			snp_to_ref;loc_in_cds:74,codon_pos:2,codon:TTC snp_to_ref;loc_in_cds:133,codon_pos:1,codon:AGG ins_to_ref;loc_in_cds:200,codon_pos:2,codon:AAG snp_to_ref;loc_in_cds:2784,codon_pos:3,codon:TTC	ref_to_ins;loc_in_cds:200,codon_pos:2,codon:aAg-aNg,pep:K->X,Lys-67-XXX,(NSY) ref_to_snp;loc_in_cds:2784,codon_pos:3,codon:ttC-ttT,pep:F->F,Phe-928-Phe,(SYN)
Adhesive proteins	CAGL0J02552g	CAGL-IPF6528	7000007655485895	7000007655485894		C. glabrata adhesins, internal repeats	ins_to_del;loc_in_cds:1176,codon_pos:3,codon:TCA,DELETION[-15]		ref_to_del;loc_in_cds:1821,codon_pos:3,codon:GGA,DELETION[-36]			del_to_ref;loc_in_cds:1821,codon_pos:3,codon:GGA,DELETION[0]			del_to_ref;loc_in_cds:2422,codon_pos:1,codon:TCA del_to_ref;loc_in_cds:2408,codon_pos:2,codon:TCA del_to_ref;loc_in_cds:2370,codon_pos:3,codon:GGA del_to_ref;loc_in_cds:2356,codon_pos:1,codon:TCA del_to_dif_del;loc_in_cds:1880,codon_pos:2,codon:GGC,DELETION[-72]	ref_to_del;loc_in_cds:2422,codon_pos:1,codon:TCA,DELETION[-12] ref_to_del;loc_in_cds:2408,codon_pos:2,codon:TCA,DELETION[-6] ref_to_del;loc_in_cds:2370,codon_pos:3,codon:GGA,DELETION[-9] ref_to_del;loc_in_cds:2356,codon_pos:1,codon:TCA,DELETION[-6] del_to_dif_del;loc_in_cds:1880,codon_pos:2,codon:GGC,DELETION[-18]	ref_to_del;loc_in_cds:2422,codon_pos:1,codon:TCA,DELETION[-36]	ref_to_ins;loc_in_cds:1880,codon_pos:2,codon:GGC,INSERTION[18]	ins_to_ref;loc_in_cds:1880,codon_pos:2,codon:GGC ref_to_del;loc_in_cds:1854,codon_pos:3,codon:CCC,DELETION[-18] snp_to_ref;loc_in_cds:1821,codon_pos:3,codon:GGA ref_to_snp;loc_in_cds:1818,codon_pos:3,codon:ccT-ccC,pep:P->P,Pro-606-Pro,(SYN)	ref_to_ins;loc_in_cds:1880,codon_pos:2,codon:GGC,INSERTION[18] del_to_ref;loc_in_cds:1854,codon_pos:3,codon:CCC	ins_to_ref;loc_in_cds:1880,codon_pos:2,codon:GGC ref_to_del;loc_in_cds:1854,codon_pos:3,codon:CCC,DELETION[-18]	del_to_ref;loc_in_cds:1854,codon_pos:3,codon:CCC snp_to_ref;loc_in_cds:1818,codon_pos:3,codon:CCT snp_to_ref;loc_in_cds:1803,codon_pos:3,codon:GGA	del_to_ref;loc_in_cds:2422,codon_pos:1,codon:TCA snp_to_ref;loc_in_cds:2300,codon_pos:2,codon:GGT		snp_to_ref;loc_in_cds:2419,codon_pos:1,codon:AGT snp_to_ref;loc_in_cds:2383,codon_pos:1,codon:AGT	del_to_ref;loc_in_cds:2406,codon_pos:3,codon:GGA del_to_ref;loc_in_cds:2392,codon_pos:1,codon:TCA
Adhesive proteins without N-terminal signal peptide	CAGL0E00110g	CAGL-IPF15041	7000007655482771	7000007655482770		S. cerevisiae agglutinin Sag1p	ref_to_snp;loc_in_cds:69,codon_pos:3,codon:acC-acT,pep:T->T,Thr-23-Thr,(SYN) ref_to_snp;loc_in_cds:63,codon_pos:3,codon:acG-acT,pep:T->T,Thr-21-Thr,(SYN) snp_to_ref;loc_in_cds:42,codon_pos:3,codon:ACG	ref_to_snp;loc_in_cds:155,codon_pos:2,codon:aCg-gTg,pep:T->V,Thr-52-Val,(NSY) ref_to_snp;loc_in_cds:154,codon_pos:1,codon:Acg-Gtg,pep:T->V,Thr-52-Val,(NSY)				snp_to_ref;loc_in_cds:1064,codon_pos:2,codon:TTG snp_to_ref;loc_in_cds:1060,codon_pos:1,codon:GAG snp_to_ref;loc_in_cds:1059,codon_pos:3,codon:TTA snp_to_ref;loc_in_cds:1054,codon_pos:1,codon:CGA		snp_to_ref;loc_in_cds:1028,codon_pos:2,codon:CAT ref_to_snp;loc_in_cds:933,codon_pos:3,codon:caC-caT,pep:H->H,His-311-His,(SYN) snp_to_ref;loc_in_cds:930,codon_pos:3,codon:AAG ref_to_snp;loc_in_cds:440,codon_pos:2,codon:gAt-gCt,pep:D->A,Asp-147-Ala,(NSY)	del_to_ref;loc_in_cds:33,codon_pos:3,codon:AAT	ref_to_del;loc_in_cds:33,codon_pos:3,codon:AAT,DELETION[-1]	ref_to_snp;loc_in_cds:484,codon_pos:1,codon:Att-Gtt,pep:I->V,Ile-162-Val,(NSY) ref_to_snp;loc_in_cds:475,codon_pos:1,codon:Ctc-Ttc,pep:L->F,Leu-159-Phe,(NSY) snp_to_ref;loc_in_cds:221,codon_pos:2,codon:GTC	snp_to_ref;loc_in_cds:634,codon_pos:1,codon:GCA snp_to_ref;loc_in_cds:603,codon_pos:3,codon:ACA snp_to_ref;loc_in_cds:484,codon_pos:1,codon:ATT snp_to_ref;loc_in_cds:475,codon_pos:1,codon:CTC	ref_to_snp;loc_in_cds:625,codon_pos:1,codon:Gca-Cca,pep:A->P,Ala-209-Pro,(NSY)	snp_to_ref;loc_in_cds:625,codon_pos:1,codon:GCA	ref_to_snp;loc_in_cds:628,codon_pos:1,codon:Tct-Act,pep:S->T,Ser-210-Thr,(NSY) ref_to_snp;loc_in_cds:484,codon_pos:1,codon:Att-Gtt,pep:I->V,Ile-162-Val,(NSY) ref_to_snp;loc_in_cds:475,codon_pos:1,codon:Ctc-Ttc,pep:L->F,Leu-159-Phe,(NSY) ref_to_snp;loc_in_cds:221,codon_pos:2,codon:gTc-gAc,pep:V->D,Val-74-Asp,(NSY)	snp_to_ref;loc_in_cds:627,codon_pos:3,codon:GCA	snp_to_ref;loc_in_cds:634,codon_pos:1,codon:GCA ref_to_snp;loc_in_cds:625,codon_pos:1,codon:Gca-Cca,pep:A->P,Ala-209-Pro,(NSY)	ref_to_snp;loc_in_cds:634,codon_pos:1,codon:Gca-Aca,pep:A->T,Ala-212-Thr,(NSY) ref_to_snp;loc_in_cds:628,codon_pos:1,codon:Tct-Act,pep:S->T,Ser-210-Thr,(NSY) ref_to_snp;loc_in_cds:627,codon_pos:3,codon:gcA-gcT,pep:A->A,Ala-209-Ala,(SYN) snp_to_ref;loc_in_cds:625,codon_pos:1,codon:GCA ref_to_snp;loc_in_cds:603,codon_pos:3,codon:acA-acT,pep:T->T,Thr-201-Thr,(SYN) snp_to_ref;loc_in_cds:484,codon_pos…		snp_to_ref;loc_in_cds:155,codon_pos:2,codon:ACG snp_to_ref;loc_in_cds:154,codon_pos:1,codon:ACG
Aspartic proteases	CAGL0E01771g	CAGL-IPF8398	7000007655479606	7000007655479605		S. cerevisiae aspartic proteases													ref_to_ins;loc_in_cds:1467,codon_pos:3,codon:TTG,INSERTION[1] ref_to_snp;loc_in_cds:1465,codon_pos:1,codon:Ttg-Gtg,pep:L->V,Leu-489-Val,(NSY) ref_to_ins;loc_in_cds:1463,codon_pos:2,codon:CTT,INSERTION[3] ref_to_del;loc_in_cds:1461,codon_pos:3,codon:ATG,DELETION[-4]		ins_to_ref;loc_in_cds:1467,codon_pos:3,codon:TTG snp_to_ref;loc_in_cds:1465,codon_pos:1,codon:TTG ins_to_ref;loc_in_cds:1463,codon_pos:2,codon:CTT del_to_ref;loc_in_cds:1461,codon_pos:3,codon:ATG
Structural wall proteins	CAGL0C00209g	CAGL-IPF9350	7000007655477823	7000007655477822		S. cerevisiae Srp1p/Tip1p family	ref_to_snp;loc_in_cds:551,codon_pos:2,codon:gCt-gTt,pep:A->V,Ala-184-Val,(NSY) ref_to_del;loc_in_cds:549,codon_pos:3,codon:TCT,DELETION[-6]	del_to_ref;loc_in_cds:687,codon_pos:3,codon:TCC del_to_ref;loc_in_cds:569,codon_pos:2,codon:GCT	ref_to_snp;loc_in_cds:1009,codon_pos:1,codon:Tca-Cca,pep:S->P,Ser-337-Pro,(NSY)	snp_to_ref;loc_in_cds:1009,codon_pos:1,codon:TCA	ref_to_snp;loc_in_cds:1009,codon_pos:1,codon:Tca-Cca,pep:S->P,Ser-337-Pro,(NSY)	snp_to_ref;loc_in_cds:1009,codon_pos:1,codon:TCA					ref_to_del;loc_in_cds:669,codon_pos:3,codon:TCT,DELETION[-72] ref_to_del;loc_in_cds:531,codon_pos:3,codon:TCT,DELETION[-24]	ref_to_del;loc_in_cds:687,codon_pos:3,codon:TCC,DELETION[-18]	del_to_ref;loc_in_cds:687,codon_pos:3,codon:TCC del_to_ref;loc_in_cds:669,codon_pos:3,codon:TCT del_to_ref;loc_in_cds:531,codon_pos:3,codon:TCT		ref_to_del;loc_in_cds:687,codon_pos:3,codon:TCC,DELETION[-18]	del_to_ref;loc_in_cds:687,codon_pos:3,codon:TCC			del_to_ref;loc_in_cds:556,codon_pos:1,codon:TCT
Structural wall proteins	CAGL0H09592g	CAGL-IPF65	7000007655484017	7000007655484016		S. cerevisiae Srp1p/Tip1p family										snp_to_ref;loc_in_cds:402,codon_pos:3,codon:ACC	snp_to_ref;loc_in_cds:282,codon_pos:3,codon:TCC snp_to_ref;loc_in_cds:288,codon_pos:3,codon:TTG del_to_ref;loc_in_cds:375,codon_pos:3,codon:GCT	ref_to_snp;loc_in_cds:282,codon_pos:3,codon:tcC-tcT,pep:S->S,Ser-94-Ser,(SYN) ref_to_snp;loc_in_cds:288,codon_pos:3,codon:ttG-ttA,pep:L->L,Leu-96-Leu,(SYN) ref_to_del;loc_in_cds:400,codon_pos:1,codon:ACC,DELETION[-57]		snp_to_ref;loc_in_cds:280,codon_pos:1,codon:TCC snp_to_ref;loc_in_cds:282,codon_pos:3,codon:TCC snp_to_ref;loc_in_cds:286,codon_pos:1,codon:TTG snp_to_ref;loc_in_cds:288,codon_pos:3,codon:TTG del_to_ref;loc_in_cds:400,codon_pos:1,codon:ACC		ref_to_snp;loc_in_cds:280,codon_pos:1,codon:Tcc-Act,pep:S->T,Ser-94-Thr,(NSY) ref_to_snp;loc_in_cds:282,codon_pos:3,codon:tcC-acT,pep:S->T,Ser-94-Thr,(NSY) ref_to_snp;loc_in_cds:286,codon_pos:1,codon:Ttg-Cta,pep:L->L,Leu-96-Leu,(SYN) ref_to_snp;loc_in_cds:288,codon_pos:3,codon:ttG-ctA,pep:L->L,Leu-96-Leu,(SYN)	ref_to_ins;loc_in_cds:378,codon_pos:3,codon:CCA,INSERTION[6]	ins_to_ref;loc_in_cds:378,codon_pos:3,codon:CCA
Structural wall proteins	CAGL0H09614g	CAGL-IPF62	7000007655484020	7000007655484019		S. cerevisiae Srp1p/Tip1p family									ref_to_snp;loc_in_cds:288,codon_pos:3,codon:ttG-ctA,pep:L->L,Leu-96-Leu,(SYN) ref_to_snp;loc_in_cds:286,codon_pos:1,codon:Ttg-Cta,pep:L->L,Leu-96-Leu,(SYN) ref_to_snp;loc_in_cds:282,codon_pos:3,codon:tcC-acT,pep:S->T,Ser-94-Thr,(NSY) ref_to_snp;loc_in_cds:280,codon_pos:1,codon:Tcc-Act,pep:S->T,Ser-94-Thr,(NSY)	snp_to_ref;loc_in_cds:288,codon_pos:3,codon:TTG snp_to_ref;loc_in_cds:286,codon_pos:1,codon:TTG snp_to_ref;loc_in_cds:282,codon_pos:3,codon:TCC snp_to_ref;loc_in_cds:280,codon_pos:1,codon:TCC	del_to_ref;loc_in_cds:517,codon_pos:1,codon:TCC snp_to_ref;loc_in_cds:506,codon_pos:2,codon:GCC del_to_ref;loc_in_cds:504,codon_pos:3,codon:GCT ins_to_ref;loc_in_cds:491,codon_pos:2,codon:GCT		ref_to_del;loc_in_cds:517,codon_pos:1,codon:TCC,DELETION[-8] ref_to_snp;loc_in_cds:506,codon_pos:2,codon:gCc-gAc,pep:A->D,Ala-169-Asp,(NSY) ref_to_ins;loc_in_cds:491,codon_pos:2,codon:GCT,INSERTION[6]
Others	CAGL0J11462g	CAGL-IPF2905	7000007655487091	7000007655487090		S. cerevisiae Ynl190wp			del_to_ref;loc_in_cds:396,codon_pos:3,codon:ACC		ref_to_snp;loc_in_cds:457,codon_pos:1,codon:Ggt-Tgt,pep:G->C,Gly-153-Cys,(NSY)	snp_to_ref;loc_in_cds:457,codon_pos:1,codon:GGT			ref_to_ins;loc_in_cds:232,codon_pos:1,codon:GAG,INSERTION[30]	ins_to_ref;loc_in_cds:232,codon_pos:1,codon:GAG	snp_to_ref;loc_in_cds:198,codon_pos:3,codon:ACC				ref_to_del;loc_in_cds:396,codon_pos:3,codon:ACC,DELETION[-66]		del_to_ref;loc_in_cds:396,codon_pos:3,codon:ACC		del_to_ref;loc_in_cds:396,codon_pos:3,codon:ACC
Unknown	CAGL0L06424g	CAGL-IPF7627	7000007655489722	7000007655489721		No hits		del_to_ref;loc_in_cds:348,codon_pos:3,codon:GTC		del_to_ref;loc_in_cds:348,codon_pos:3,codon:GTC			ref_to_snp;loc_in_cds:388,codon_pos:1,codon:Gct-Tct,pep:A->S,Ala-130-Ser,(NSY)		del_to_ref;loc_in_cds:348,codon_pos:3,codon:GTC	ref_to_del;loc_in_cds:348,codon_pos:3,codon:GTC,DELETION[-81]		ref_to_del;loc_in_cds:395,codon_pos:2,codon:TCT,DELETION[-2] ref_to_del;loc_in_cds:398,codon_pos:2,codon:TCT,DELETION[-79]				del_to_ref;loc_in_cds:395,codon_pos:2,codon:TCT del_to_ref;loc_in_cds:398,codon_pos:2,codon:TCT		ref_to_del;loc_in_cds:395,codon_pos:2,codon:TCT,DELETION[-2] ref_to_del;loc_in_cds:398,codon_pos:2,codon:TCT,DELETION[-79]	del_to_ref;loc_in_cds:348,codon_pos:3,codon:GTC	ref_to_del;loc_in_cds:348,codon_pos:3,codon:GTC,DELETION[-54]
Regulatory	CAGL0A00451g	CAGL-IPF3325	7000007655476593	7000007655476592	PDR1/ZCF1	PDR1															ref_to_snp;loc_in_cds:2326,codon_pos:1,codon:Aaa-Gaa,pep:K->E,Lys-776-Glu,(NSY)			snp_to_ref;loc_in_cds:2326,codon_pos:1,codon:AAA
Targets	CAGL0A00429g	CAGL-IPF3323	7000007655476590	7000007655476589	ERG4	ERG4			ref_to_snp;loc_in_cds:775,codon_pos:1,codon:Gcc-Acc,pep:A->T,Ala-259-Thr,(NSY)	snp_to_ref;loc_in_cds:775,codon_pos:1,codon:GCC
Targets	CAGL0G01034g	CAGL-IPF3885	7000007655481542	7000007655481541	FKS1	FKS1															snp_to_ref;loc_in_cds:1894,codon_pos:1,codon:GAT			ref_to_snp;loc_in_cds:1894,codon_pos:1,codon:Gat-Tat,pep:D->Y,Asp-632-Tyr,(NSY)
Targets	CAGL0K04037g	CAGL-IPF2142	7000007655487694	7000007655487693	FKS2	FKS2							ref_to_snp;loc_in_cds:1976,codon_pos:2,codon:tTc-tAc,pep:F->Y,Phe-659-Tyr,(NSY)				ref_to_snp;loc_in_cds:3209,codon_pos:2,codon:tCt-tTt,pep:S->F,Ser-1070-Phe,(NSY)	snp_to_ref;loc_in_cds:3209,codon_pos:2,codon:TCT	ref_to_snp;loc_in_cds:3209,codon_pos:2,codon:tCt-tTt,pep:S->F,Ser-1070-Phe,(NSY)		snp_to_ref;loc_in_cds:3209,codon_pos:2,codon:TCT			ref_to_snp;loc_in_cds:33,codon_pos:3,codon:tgG-tgA,pep:W->*,Trp-11-STP,(NON)		ref_to_snp;loc_in_cds:1999,codon_pos:1,codon:Cct-Act,pep:P->T,Pro-667-Thr,(NSY)
